# Supplementary material for: Single-cell transcriptomic analysis reveals CD8 + T cell heterogeneity and identifies a prognostic signature in cervical cancer
Source: BMC Cancer. 2025 Mar 18;25:498. doi: 10.1186/s12885-025-13901-x (PMC11916872; doi:10.1186/s12885-025-13901-x)
Supplement: Supplementary file 2 — Supplementary Material 2 [file 12885_2025_13901_MOESM2_ESM.csv]

	p_val	avg_log2FC	pct.1	pct.2	p_val_adj	cluster	gene
KRT19	0	4.278120707	0.826	0.054	0	Malignant cells	KRT19
TACSTD2	0	3.295729845	0.947	0.197	0	Malignant cells	TACSTD2
CXCL17	0	4.29750849	0.799	0.059	0	Malignant cells	CXCL17
CLDN7	0	4.301129206	0.782	0.055	0	Malignant cells	CLDN7
CDKN2A	0	3.648285908	0.8	0.076	0	Malignant cells	CDKN2A
S100A9	0	3.554512141	0.85	0.138	0	Malignant cells	S100A9
ELF3	0	3.806517619	0.77	0.063	0	Malignant cells	ELF3
SPINT2	0	3.480722714	0.793	0.092	0	Malignant cells	SPINT2
JUP	0	4.249125923	0.742	0.043	0	Malignant cells	JUP
PERP	0	3.368703012	0.804	0.106	0	Malignant cells	PERP
CSTA	0	3.72745931	0.78	0.094	0	Malignant cells	CSTA
IFI27	0	3.608832094	0.762	0.079	0	Malignant cells	IFI27
SLPI	0	4.071684549	0.731	0.06	0	Malignant cells	SLPI
CD24	0	3.818457408	0.731	0.067	0	Malignant cells	CD24
HSPB1	0	2.738905409	0.86	0.197	0	Malignant cells	HSPB1
SPINT1	0	3.981662246	0.712	0.052	0	Malignant cells	SPINT1
TNFSF10	0	2.870146155	0.84	0.182	0	Malignant cells	TNFSF10
CSTB	0	2.665594988	0.955	0.302	0	Malignant cells	CSTB
CEACAM6	0	4.228224208	0.699	0.056	0	Malignant cells	CEACAM6
S100A16	0	4.518016786	0.659	0.029	0	Malignant cells	S100A16
TM4SF1	0	3.745919387	0.704	0.074	0	Malignant cells	TM4SF1
EMP1	0	3.341272835	0.73	0.101	0	Malignant cells	EMP1
FAM129B	0	3.898944692	0.686	0.057	0	Malignant cells	FAM129B
CLDN4	0	3.596814192	0.697	0.069	0	Malignant cells	CLDN4
CLDN1	0	4.042218177	0.666	0.045	0	Malignant cells	CLDN1
GSTP1	0	2.482220369	0.799	0.181	0	Malignant cells	GSTP1
S100A11	0	2.526865041	0.976	0.362	0	Malignant cells	S100A11
CD59	0	3.103965438	0.715	0.105	0	Malignant cells	CD59
PPDPF	0	2.298269546	0.87	0.26	0	Malignant cells	PPDPF
F11R	0	3.618082076	0.657	0.051	0	Malignant cells	F11R
SDC1	0	4.006545731	0.644	0.038	0	Malignant cells	SDC1
S100A14	0	4.269056777	0.635	0.035	0	Malignant cells	S100A14
SFN	0	3.339940954	0.695	0.099	0	Malignant cells	SFN
ATP1B1	0	3.201133693	0.706	0.114	0	Malignant cells	ATP1B1
DSTN	0	2.531645391	0.708	0.116	0	Malignant cells	DSTN
KRT13	0	2.629749073	0.904	0.314	0	Malignant cells	KRT13
ANXA2	0	2.147919292	0.856	0.267	0	Malignant cells	ANXA2
RND3	0	3.669843192	0.644	0.055	0	Malignant cells	RND3
CEACAM5	0	3.969616938	0.663	0.076	0	Malignant cells	CEACAM5
TRIM29	0	4.544715956	0.609	0.022	0	Malignant cells	TRIM29
EMP2	0	4.052509442	0.62	0.034	0	Malignant cells	EMP2
TMBIM1	0	2.533129474	0.768	0.184	0	Malignant cells	TMBIM1
MAP3K13	0	3.333131082	0.651	0.072	0	Malignant cells	MAP3K13
TMPRSS11D	0	4.391151065	0.611	0.032	0	Malignant cells	TMPRSS11D
SPRR3	0	3.126912578	0.772	0.194	0	Malignant cells	SPRR3
TNFAIP2	0	3.023559477	0.668	0.091	0	Malignant cells	TNFAIP2
PDZK1IP1	0	4.169354125	0.613	0.037	0	Malignant cells	PDZK1IP1
IL1RN	0	3.09896984	0.664	0.096	0	Malignant cells	IL1RN
GPRC5A	0	3.794746904	0.615	0.049	0	Malignant cells	GPRC5A
DSP	0	3.915259495	0.594	0.035	0	Malignant cells	DSP
LGALS3	0	2.136092793	0.779	0.221	0	Malignant cells	LGALS3
TSPAN1	0	4.364754931	0.593	0.035	0	Malignant cells	TSPAN1
RAC1	0	1.957610795	0.838	0.281	0	Malignant cells	RAC1
ALDOA	0	2.08970574	0.79	0.236	0	Malignant cells	ALDOA
CST3	0	2.331147375	0.647	0.093	0	Malignant cells	CST3
FXYD3	0	3.906251434	0.608	0.054	0	Malignant cells	FXYD3
CTSB	0	1.755370856	0.783	0.231	0	Malignant cells	CTSB
CTNND1	0	3.236336544	0.602	0.056	0	Malignant cells	CTNND1
CD9	0	3.405955327	0.617	0.073	0	Malignant cells	CD9
SPINK5	0	4.021355908	0.594	0.052	0	Malignant cells	SPINK5
HES1	0	2.681734504	0.639	0.1	0	Malignant cells	HES1
MALL	0	4.04745685	0.574	0.035	0	Malignant cells	MALL
HEBP2	0	2.632746397	0.652	0.115	0	Malignant cells	HEBP2
KRT6A	0	3.229677192	0.634	0.103	0	Malignant cells	KRT6A
LCN2	0	3.822312216	0.577	0.051	0	Malignant cells	LCN2
PRSS22	0	3.979099259	0.567	0.043	0	Malignant cells	PRSS22
TSPAN6	0	4.753385648	0.542	0.019	0	Malignant cells	TSPAN6
NDRG2	0	3.803217542	0.57	0.047	0	Malignant cells	NDRG2
CTNNA1	0	2.837645884	0.593	0.071	0	Malignant cells	CTNNA1
MPZL2	0	4.266668581	0.54	0.024	0	Malignant cells	MPZL2
TMEM59	0	1.717191129	0.748	0.232	0	Malignant cells	TMEM59
MAL2	0	4.521038202	0.532	0.018	0	Malignant cells	MAL2
SDC4	0	2.755030437	0.59	0.076	0	Malignant cells	SDC4
KRT15	0	3.246051523	0.574	0.063	0	Malignant cells	KRT15
PLSCR1	0	2.208778146	0.681	0.174	0	Malignant cells	PLSCR1
CDKN2B	0	3.62832758	0.543	0.036	0	Malignant cells	CDKN2B
KLF5	0	3.405037174	0.539	0.035	0	Malignant cells	KLF5
NECTIN4	0	4.051251048	0.53	0.026	0	Malignant cells	NECTIN4
EPHA2	0	3.940863715	0.537	0.036	0	Malignant cells	EPHA2
FUT3	0	4.630452253	0.523	0.022	0	Malignant cells	FUT3
DDR1	0	4.217339811	0.519	0.019	0	Malignant cells	DDR1
ATP6V1G1	0	1.728565532	0.722	0.223	0	Malignant cells	ATP6V1G1
CD63	0	1.259233	0.791	0.294	0	Malignant cells	CD63
FMO3	0	4.182244952	0.529	0.033	0	Malignant cells	FMO3
GRN	0	2.652691139	0.581	0.085	0	Malignant cells	GRN
LAPTM4A	0	1.650862187	0.674	0.179	0	Malignant cells	LAPTM4A
TPM4	0	1.743520049	0.795	0.3	0	Malignant cells	TPM4
CARHSP1	0	3.008256996	0.55	0.06	0	Malignant cells	CARHSP1
ANXA11	0	2.102867592	0.622	0.132	0	Malignant cells	ANXA11
TMED9	0	1.753354966	0.654	0.164	0	Malignant cells	TMED9
ERO1A	0	2.855674779	0.634	0.145	0	Malignant cells	ERO1A
COPB2	0	2.338421998	0.602	0.117	0	Malignant cells	COPB2
KRT7	0	4.364301529	0.502	0.02	0	Malignant cells	KRT7
H1F0	0	4.076892506	0.514	0.036	0	Malignant cells	H1F0
LYPD3	0	3.277768292	0.525	0.052	0	Malignant cells	LYPD3
NPC2	0	1.600833262	0.596	0.125	0	Malignant cells	NPC2
TMPRSS4	0	4.053086059	0.491	0.021	0	Malignant cells	TMPRSS4
ZNF185	0	4.461921458	0.487	0.017	0	Malignant cells	ZNF185
UQCRQ	0	1.624045234	0.649	0.18	0	Malignant cells	UQCRQ
CD82	0	1.666289912	0.627	0.158	0	Malignant cells	CD82
SERPINB3	0	3.483327886	0.558	0.09	0	Malignant cells	SERPINB3
TMEM159	0	3.169345178	0.519	0.051	0	Malignant cells	TMEM159
TMEM41A	0	2.674537218	0.534	0.066	0	Malignant cells	TMEM41A
C15orf48	0	2.840658857	0.58	0.113	0	Malignant cells	C15orf48
CNN3	0	4.220455192	0.489	0.023	0	Malignant cells	CNN3
CD46	0	1.874129346	0.656	0.193	0	Malignant cells	CD46
APOL1	0	3.445516786	0.517	0.055	0	Malignant cells	APOL1
MARCKS	0	2.268956318	0.544	0.083	0	Malignant cells	MARCKS
PRDX5	0	1.642404254	0.62	0.159	0	Malignant cells	PRDX5
ERBB3	0	4.04370098	0.477	0.018	0	Malignant cells	ERBB3
RAB11A	0	1.852092752	0.579	0.12	0	Malignant cells	RAB11A
GSN	0	2.856404641	0.521	0.064	0	Malignant cells	GSN
NDUFB4	0	1.684704792	0.591	0.136	0	Malignant cells	NDUFB4
CLTA	0	2.146253016	0.552	0.099	0	Malignant cells	CLTA
HSBP1	0	2.414030469	0.523	0.07	0	Malignant cells	HSBP1
PLAU	0	3.630201547	0.509	0.057	0	Malignant cells	PLAU
CHMP4B	0	1.535066842	0.622	0.17	0	Malignant cells	CHMP4B
PLIN3	0	2.625073161	0.528	0.078	0	Malignant cells	PLIN3
SCNN1A	0	3.956691408	0.47	0.02	0	Malignant cells	SCNN1A
C6orf132	0	4.030418715	0.468	0.019	0	Malignant cells	C6orf132
MDK	0	4.141328602	0.471	0.022	0	Malignant cells	MDK
SERPINB4	0	3.927894255	0.496	0.048	0	Malignant cells	SERPINB4
PPL	0	4.195499288	0.471	0.023	0	Malignant cells	PPL
GNG12	0	4.999506699	0.457	0.01	0	Malignant cells	GNG12
LGALS3BP	0	2.646860164	0.511	0.067	0	Malignant cells	LGALS3BP
VAMP8	0	1.268416278	0.702	0.258	0	Malignant cells	VAMP8
NDRG1	0	1.762500035	0.676	0.233	0	Malignant cells	NDRG1
ADM	0	2.798403925	0.512	0.069	0	Malignant cells	ADM
PROM2	0	3.932061658	0.46	0.019	0	Malignant cells	PROM2
IFNGR2	0	3.373126828	0.493	0.053	0	Malignant cells	IFNGR2
RAB7A	0	1.226695641	0.677	0.238	0	Malignant cells	RAB7A
YBX3	0	1.798957963	0.544	0.105	0	Malignant cells	YBX3
PITX1	0	4.024996386	0.461	0.023	0	Malignant cells	PITX1
HDGF	0	1.30877768	0.646	0.209	0	Malignant cells	HDGF
PTTG1IP	0	2.243661041	0.534	0.097	0	Malignant cells	PTTG1IP
MYO6	0	3.253262697	0.475	0.038	0	Malignant cells	MYO6
CHMP5	0	1.790538922	0.566	0.131	0	Malignant cells	CHMP5
PKM	0	1.325832966	0.703	0.268	0	Malignant cells	PKM
APP	0	2.503935893	0.5	0.066	0	Malignant cells	APP
CEACAM1	0	3.69418485	0.473	0.039	0	Malignant cells	CEACAM1
PDLIM5	0	2.635828267	0.502	0.068	0	Malignant cells	PDLIM5
A2ML1	0	4.226242681	0.451	0.019	0	Malignant cells	A2ML1
MUC1	0	4.287006597	0.451	0.021	0	Malignant cells	MUC1
TMEM258	0	1.182983958	0.646	0.217	0	Malignant cells	TMEM258
S100A8	0	2.145021366	0.956	0.527	0	Malignant cells	S100A8
NCCRP1	0	4.201320953	0.449	0.022	0	Malignant cells	NCCRP1
CAST	0	1.224015925	0.697	0.271	0	Malignant cells	CAST
GNG5	0	1.787066529	0.544	0.119	0	Malignant cells	GNG5
RNF7	0	1.633252075	0.55	0.125	0	Malignant cells	RNF7
IRF6	0	4.411733608	0.438	0.013	0	Malignant cells	IRF6
SEPP1	0	4.300616733	0.443	0.018	0	Malignant cells	SEPP1
EHF	0	3.863314244	0.443	0.02	0	Malignant cells	EHF
S100A2	0	3.479297839	0.49	0.067	0	Malignant cells	S100A2
ATP6V0E1	0	1.151245033	0.764	0.342	0	Malignant cells	ATP6V0E1
TRIM16	0	4.045297902	0.444	0.022	0	Malignant cells	TRIM16
SLC2A1	0	2.149784786	0.517	0.096	0	Malignant cells	SLC2A1
ACTN4	0	1.333152354	0.608	0.187	0	Malignant cells	ACTN4
ADIPOR1	0	1.865487707	0.535	0.115	0	Malignant cells	ADIPOR1
IFI6	0	1.634661699	0.804	0.384	0	Malignant cells	IFI6
SERPINB1	0	1.705363235	0.624	0.204	0	Malignant cells	SERPINB1
KDELR1	0	1.650897156	0.536	0.117	0	Malignant cells	KDELR1
P4HB	0	2.112054931	0.513	0.094	0	Malignant cells	P4HB
PLAT	0	3.57339703	0.464	0.045	0	Malignant cells	PLAT
PLS3	0	4.440656807	0.435	0.016	0	Malignant cells	PLS3
LAMP2	0	2.006361076	0.514	0.096	0	Malignant cells	LAMP2
RAB5B	0	2.216477526	0.501	0.083	0	Malignant cells	RAB5B
COX6B1	0	0.9918775	0.696	0.278	0	Malignant cells	COX6B1
PDCD10	0	1.836787595	0.544	0.127	0	Malignant cells	PDCD10
SCP2	0	1.47595652	0.561	0.145	0	Malignant cells	SCP2
COPZ1	0	1.668865114	0.536	0.121	0	Malignant cells	COPZ1
B3GNT5	0	3.320274649	0.455	0.041	0	Malignant cells	B3GNT5
SERP1	0	1.469246596	0.74	0.326	0	Malignant cells	SERP1
S100P	0	3.85893127	0.46	0.047	0	Malignant cells	S100P
SEMA4B	0	2.873665229	0.459	0.046	0	Malignant cells	SEMA4B
TMPRSS11E	0	4.649470578	0.428	0.015	0	Malignant cells	TMPRSS11E
GABARAPL2	0	1.760416029	0.556	0.144	0	Malignant cells	GABARAPL2
KLF4	0	1.676379964	0.542	0.13	0	Malignant cells	KLF4
LRP10	0	1.77477428	0.529	0.117	0	Malignant cells	LRP10
CFDP1	0	2.26618294	0.478	0.066	0	Malignant cells	CFDP1
LMO7	0	3.545105414	0.445	0.034	0	Malignant cells	LMO7
ARF1	0	1.098849173	0.701	0.29	0	Malignant cells	ARF1
C4orf3	0	1.364972425	0.645	0.235	0	Malignant cells	C4orf3
FAM83A	0	4.266996113	0.428	0.018	0	Malignant cells	FAM83A
ATP6V1E1	0	1.97963583	0.511	0.103	0	Malignant cells	ATP6V1E1
H2AFY	0	1.154668183	0.632	0.224	0	Malignant cells	H2AFY
RAB13	0	3.345263069	0.441	0.033	0	Malignant cells	RAB13
AQP3	0	1.97543782	0.58	0.172	0	Malignant cells	AQP3
ARPC3	0	0.946882129	0.725	0.317	0	Malignant cells	ARPC3
SCEL	0	4.420516765	0.428	0.02	0	Malignant cells	SCEL
SMS	0	2.33961086	0.489	0.082	0	Malignant cells	SMS
S100A10	0	1.151977704	0.666	0.26	0	Malignant cells	S100A10
TRIP10	0	3.377381321	0.438	0.033	0	Malignant cells	TRIP10
TXNDC17	0	2.048629102	0.497	0.092	0	Malignant cells	TXNDC17
NDUFB5	0	2.141390329	0.484	0.08	0	Malignant cells	NDUFB5
MYL12B	0	1.077924739	0.745	0.342	0	Malignant cells	MYL12B
KRT5	0	2.954591974	0.505	0.103	0	Malignant cells	KRT5
CLCA4	0	4.589738795	0.421	0.019	0	Malignant cells	CLCA4
MUC4	0	3.558950617	0.435	0.034	0	Malignant cells	MUC4
ITGB8	0	4.087974088	0.419	0.019	0	Malignant cells	ITGB8
CANX	0	1.252295585	0.642	0.243	0	Malignant cells	CANX
IFITM3	0	1.170594319	0.639	0.241	0	Malignant cells	IFITM3
BCAP31	0	1.374284785	0.533	0.137	0	Malignant cells	BCAP31
CLINT1	0	1.622711705	0.533	0.137	0	Malignant cells	CLINT1
TMEM30A	0	2.363579535	0.484	0.088	0	Malignant cells	TMEM30A
ADAM9	0	3.766194285	0.425	0.03	0	Malignant cells	ADAM9
IER3	0	1.11174199	0.561	0.166	0	Malignant cells	IER3
RAP2B	0	1.871703676	0.526	0.131	0	Malignant cells	RAP2B
CDH1	0	3.570383907	0.419	0.024	0	Malignant cells	CDH1
CXADR	0	4.275379494	0.409	0.014	0	Malignant cells	CXADR
VDAC2	0	1.292136766	0.577	0.182	0	Malignant cells	VDAC2
PHACTR4	0	2.410236076	0.471	0.077	0	Malignant cells	PHACTR4
OAS1	0	2.464615043	0.471	0.078	0	Malignant cells	OAS1
ASAH1	0	1.969964763	0.482	0.091	0	Malignant cells	ASAH1
GM2A	0	2.701755624	0.448	0.058	0	Malignant cells	GM2A
PTPRF	0	3.713722103	0.41	0.02	0	Malignant cells	PTPRF
RAB1A	0	1.081170024	0.595	0.206	0	Malignant cells	RAB1A
NOP10	0	1.07387791	0.573	0.184	0	Malignant cells	NOP10
PPIC	0	5.096054088	0.397	0.009	0	Malignant cells	PPIC
UBA1	0	1.389196613	0.538	0.15	0	Malignant cells	UBA1
RHCG	0	4.117586617	0.408	0.02	0	Malignant cells	RHCG
LEPROT	0	2.114902472	0.477	0.09	0	Malignant cells	LEPROT
QSOX1	0	2.656509202	0.455	0.068	0	Malignant cells	QSOX1
SSR3	0	1.532202542	0.551	0.165	0	Malignant cells	SSR3
PGD	0	2.255396569	0.455	0.07	0	Malignant cells	PGD
CALML3	0	4.11151778	0.409	0.024	0	Malignant cells	CALML3
AP2M1	0	1.552035214	0.504	0.121	0	Malignant cells	AP2M1
HSPB8	0	4.543464444	0.397	0.014	0	Malignant cells	HSPB8
ADGRF1	0	4.176903305	0.396	0.016	0	Malignant cells	ADGRF1
PPP4R1	0	2.381907538	0.442	0.062	0	Malignant cells	PPP4R1
SEC61G	0	0.941429213	0.603	0.223	0	Malignant cells	SEC61G
GIPC1	0	3.243434688	0.409	0.03	0	Malignant cells	GIPC1
HIST1H2AC	0	2.349855458	0.453	0.074	0	Malignant cells	HIST1H2AC
MYL12A	0	1.396668083	0.676	0.298	0	Malignant cells	MYL12A
WFDC2	0	4.315138389	0.402	0.024	0	Malignant cells	WFDC2
KRT80	0	4.574182638	0.391	0.014	0	Malignant cells	KRT80
TMED3	0	2.264299869	0.443	0.066	0	Malignant cells	TMED3
DAD1	0	1.009622144	0.561	0.185	0	Malignant cells	DAD1
CEACAM7	0	4.536322661	0.394	0.019	0	Malignant cells	CEACAM7
IL13RA1	0	3.548555534	0.407	0.032	0	Malignant cells	IL13RA1
RAB2A	0	1.007652587	0.565	0.19	0	Malignant cells	RAB2A
KLK10	0	4.334840059	0.394	0.02	0	Malignant cells	KLK10
CHMP2A	0	1.757147512	0.469	0.096	0	Malignant cells	CHMP2A
ATPIF1	0	1.182315918	0.529	0.157	0	Malignant cells	ATPIF1
TALDO1	0	2.069782877	0.449	0.077	0	Malignant cells	TALDO1
APH1A	0	1.504637971	0.487	0.116	0	Malignant cells	APH1A
ATP2A2	0	0.978489769	0.601	0.23	0	Malignant cells	ATP2A2
TMPRSS2	0	4.129103291	0.392	0.021	0	Malignant cells	TMPRSS2
BST2	0	1.470413172	0.523	0.155	0	Malignant cells	BST2
TTC9	0	3.622924945	0.391	0.023	0	Malignant cells	TTC9
HK2	0	3.219658315	0.412	0.045	0	Malignant cells	HK2
NET1	0	2.527297689	0.415	0.048	0	Malignant cells	NET1
PRRG4	0	2.604536799	0.412	0.045	0	Malignant cells	PRRG4
CDCP1	0	4.062416088	0.381	0.016	0	Malignant cells	CDCP1
RAB25	0	4.738889231	0.373	0.008	0	Malignant cells	RAB25
CAPN1	0	2.050169454	0.433	0.069	0	Malignant cells	CAPN1
DLG1	0	1.834156951	0.452	0.088	0	Malignant cells	DLG1
SMIM14	0	2.141365747	0.421	0.057	0	Malignant cells	SMIM14
COX8A	0	0.928437764	0.563	0.199	0	Malignant cells	COX8A
RBM47	0	3.16243536	0.402	0.039	0	Malignant cells	RBM47
TSPAN3	0	3.263804223	0.401	0.038	0	Malignant cells	TSPAN3
EPS8L1	0	3.982894772	0.384	0.021	0	Malignant cells	EPS8L1
NDUFB3	0	1.542735723	0.471	0.108	0	Malignant cells	NDUFB3
F3	0	3.992808559	0.386	0.024	0	Malignant cells	F3
PLS1	0	4.57001408	0.373	0.011	0	Malignant cells	PLS1
RSRC1	0	1.945563122	0.435	0.073	0	Malignant cells	RSRC1
CRABP2	0	3.668429145	0.392	0.032	0	Malignant cells	CRABP2
ATP6AP2	0	1.058694729	0.527	0.168	0	Malignant cells	ATP6AP2
SOX4	0	2.420706847	0.425	0.066	0	Malignant cells	SOX4
SPTSSA	0	2.473756323	0.413	0.054	0	Malignant cells	SPTSSA
PRSS8	0	4.885378405	0.367	0.01	0	Malignant cells	PRSS8
TXN	0	1.047145574	0.593	0.237	0	Malignant cells	TXN
CAPN2	0	1.542661399	0.464	0.109	0	Malignant cells	CAPN2
CHP1	0	1.891181045	0.428	0.074	0	Malignant cells	CHP1
MLF2	0	1.233799287	0.487	0.133	0	Malignant cells	MLF2
RAB9A	0	2.336114607	0.419	0.065	0	Malignant cells	RAB9A
WASF2	0	1.262114623	0.505	0.151	0	Malignant cells	WASF2
CKAP4	0	2.785327045	0.388	0.035	0	Malignant cells	CKAP4
TMPRSS11A	0	4.430103057	0.363	0.011	0	Malignant cells	TMPRSS11A
FNDC3B	0	2.204203077	0.427	0.077	0	Malignant cells	FNDC3B
ATP5J2	0	1.18407633	0.512	0.163	0	Malignant cells	ATP5J2
DHRS3	0	3.598367052	0.371	0.022	0	Malignant cells	DHRS3
DSG3	0	3.630282583	0.373	0.024	0	Malignant cells	DSG3
GABRP	0	4.122336059	0.366	0.017	0	Malignant cells	GABRP
WDR45B	0	1.626517785	0.439	0.091	0	Malignant cells	WDR45B
TXNIP	0	1.079622588	0.619	0.272	0	Malignant cells	TXNIP
KDELR2	0	1.52224512	0.442	0.096	0	Malignant cells	KDELR2
PPP4C	0	1.680240396	0.44	0.094	0	Malignant cells	PPP4C
MORF4L2	0	1.184955673	0.494	0.149	0	Malignant cells	MORF4L2
NDUFC1	0	2.293130183	0.393	0.049	0	Malignant cells	NDUFC1
ECM1	0	4.163374757	0.371	0.027	0	Malignant cells	ECM1
SAT1	0	1.350153441	0.945	0.601	0	Malignant cells	SAT1
AGR2	0	4.616091811	0.357	0.015	0	Malignant cells	AGR2
RNF145	0	1.098358892	0.488	0.146	0	Malignant cells	RNF145
MGST2	0	2.862779105	0.382	0.041	0	Malignant cells	MGST2
NPTN	0	2.113353829	0.405	0.064	0	Malignant cells	NPTN
OSTC	0	1.335341379	0.463	0.122	0	Malignant cells	OSTC
RPS27L	0	1.465454557	0.475	0.134	0	Malignant cells	RPS27L
PDCD6	0	1.233272938	0.462	0.122	0	Malignant cells	PDCD6
EPHX3	0	4.970065799	0.348	0.008	0	Malignant cells	EPHX3
SEC31A	0	1.068122384	0.494	0.155	0	Malignant cells	SEC31A
MXD1	0	2.11463093	0.444	0.106	0	Malignant cells	MXD1
UQCR10	0	1.177122774	0.473	0.135	0	Malignant cells	UQCR10
COMT	0	1.968730612	0.411	0.074	0	Malignant cells	COMT
RNF141	0	3.20614337	0.362	0.025	0	Malignant cells	RNF141
EFNA1	0	3.937433633	0.351	0.015	0	Malignant cells	EFNA1
AKR1A1	0	1.690170332	0.421	0.086	0	Malignant cells	AKR1A1
CAMTA1	0	1.71854962	0.41	0.075	0	Malignant cells	CAMTA1
SPRR1B	0	4.041935992	0.366	0.031	0	Malignant cells	SPRR1B
STK24	0	1.0231839	0.489	0.154	0	Malignant cells	STK24
CLTC	0	1.273900741	0.452	0.118	0	Malignant cells	CLTC
STOM	0	1.349371836	0.476	0.143	0	Malignant cells	STOM
RHOV	0	4.165341703	0.344	0.012	0	Malignant cells	RHOV
PLOD2	0	4.364796086	0.343	0.012	0	Malignant cells	PLOD2
CXCL16	0	2.32328137	0.383	0.053	0	Malignant cells	CXCL16
MYL6	0	0.771338584	0.886	0.556	0	Malignant cells	MYL6
ORMDL2	0	1.708256035	0.409	0.079	0	Malignant cells	ORMDL2
DYNLT1	0	2.496530085	0.372	0.043	0	Malignant cells	DYNLT1
RBPMS	0	4.008718667	0.341	0.013	0	Malignant cells	RBPMS
HN1L	0	3.267940291	0.351	0.023	0	Malignant cells	HN1L
MAGT1	0	1.704293292	0.418	0.09	0	Malignant cells	MAGT1
RAD23B	0	1.196458762	0.45	0.123	0	Malignant cells	RAD23B
APLP2	0	1.249904282	0.447	0.121	0	Malignant cells	APLP2
LY6D	0	4.149562355	0.347	0.021	0	Malignant cells	LY6D
PEA15	0	1.178823353	0.487	0.161	0	Malignant cells	PEA15
FDFT1	0	1.561523122	0.429	0.104	0	Malignant cells	FDFT1
HMGA1	0	1.295234048	0.446	0.121	0	Malignant cells	HMGA1
DHCR24	0	3.683650958	0.343	0.019	0	Malignant cells	DHCR24
FOXQ1	0	4.172293041	0.335	0.011	0	Malignant cells	FOXQ1
PSMB2	0	1.03796199	0.469	0.145	0	Malignant cells	PSMB2
SERPINB13	0	3.506838859	0.343	0.021	0	Malignant cells	SERPINB13
ANXA1	0	0.85362918	0.866	0.544	0	Malignant cells	ANXA1
CTNNBIP1	0	3.144379516	0.35	0.028	0	Malignant cells	CTNNBIP1
COX7B	0	1.090524077	0.446	0.125	0	Malignant cells	COX7B
EI24	0	1.724886985	0.387	0.066	0	Malignant cells	EI24
RAB10	0	1.139811918	0.461	0.14	0	Malignant cells	RAB10
SORT1	0	3.93863739	0.339	0.018	0	Malignant cells	SORT1
TJP2	0	3.46092234	0.342	0.021	0	Malignant cells	TJP2
MTUS1	0	3.456541674	0.34	0.02	0	Malignant cells	MTUS1
RIOK3	0	1.20487598	0.476	0.157	0	Malignant cells	RIOK3
CMAS	0	2.729931145	0.358	0.04	0	Malignant cells	CMAS
CTTN	0	3.667506384	0.333	0.015	0	Malignant cells	CTTN
NCOA7	0	1.860454884	0.427	0.11	0	Malignant cells	NCOA7
RBP1	0	4.335120878	0.331	0.014	0	Malignant cells	RBP1
SDCBP2	0	4.803620506	0.323	0.006	0	Malignant cells	SDCBP2
SPRR2A	0	3.507468302	0.363	0.046	0	Malignant cells	SPRR2A
YIPF6	0	2.015991548	0.373	0.056	0	Malignant cells	YIPF6
FKBP2	0	1.289137095	0.416	0.099	0	Malignant cells	FKBP2
BLVRB	0	3.729033627	0.335	0.019	0	Malignant cells	BLVRB
CAPNS1	0	1.170980639	0.449	0.133	0	Malignant cells	CAPNS1
LAMB3	0	4.036556266	0.332	0.017	0	Malignant cells	LAMB3
RIPK4	0	4.010542471	0.326	0.011	0	Malignant cells	RIPK4
SRD5A3	0	3.733185168	0.337	0.022	0	Malignant cells	SRD5A3
TMOD3	0	1.217086252	0.432	0.117	0	Malignant cells	TMOD3
MYH14	0	4.38352843	0.323	0.009	0	Malignant cells	MYH14
PSMD4	0	1.046660993	0.446	0.132	0	Malignant cells	PSMD4
LAMTOR2	0	1.71330921	0.391	0.078	0	Malignant cells	LAMTOR2
MACC1	0	3.536130464	0.335	0.022	0	Malignant cells	MACC1
SLC25A23	0	3.335022638	0.334	0.021	0	Malignant cells	SLC25A23
CXCL1	0	3.211001322	0.376	0.064	0	Malignant cells	CXCL1
SLK	0	1.414427902	0.428	0.116	0	Malignant cells	SLK
ARPC1A	0	2.447222685	0.347	0.035	0	Malignant cells	ARPC1A
DUOX2	0	3.095259678	0.375	0.064	0	Malignant cells	DUOX2
PDIA4	0	2.042921967	0.374	0.063	0	Malignant cells	PDIA4
OAS3	0	1.616808177	0.403	0.093	0	Malignant cells	OAS3
PKN2	0	2.113202832	0.364	0.054	0	Malignant cells	PKN2
HIST1H2BD	0	2.971451914	0.339	0.031	0	Malignant cells	HIST1H2BD
RDH10	0	2.142459045	0.391	0.083	0	Malignant cells	RDH10
RHBDL2	0	5.045188319	0.313	0.005	0	Malignant cells	RHBDL2
SYPL1	0	1.37834857	0.389	0.081	0	Malignant cells	SYPL1
RRBP1	0	2.229846604	0.362	0.055	0	Malignant cells	RRBP1
AP3S1	0	1.472290147	0.393	0.087	0	Malignant cells	AP3S1
CTSD	0	1.698594639	0.393	0.087	0	Malignant cells	CTSD
AK2	0	1.290029288	0.411	0.105	0	Malignant cells	AK2
LAMTOR5	0	1.105402252	0.417	0.111	0	Malignant cells	LAMTOR5
PRSS27	0	3.961451381	0.326	0.02	0	Malignant cells	PRSS27
SEPW1	0	1.214562769	0.424	0.118	0	Malignant cells	SEPW1
SLC50A1	0	2.362346583	0.354	0.048	0	Malignant cells	SLC50A1
LY6E	0	1.884189871	0.388	0.083	0	Malignant cells	LY6E
ATP6V0B	0	1.270560522	0.416	0.113	0	Malignant cells	ATP6V0B
NPEPPS	0	1.822308616	0.374	0.071	0	Malignant cells	NPEPPS
PLK2	0	1.217237004	0.418	0.115	0	Malignant cells	PLK2
ATP6AP1	0	1.479159042	0.404	0.102	0	Malignant cells	ATP6AP1
HNRNPH2	0	1.546110776	0.378	0.076	0	Malignant cells	HNRNPH2
ID1	0	2.41678624	0.359	0.057	0	Malignant cells	ID1
SSBP3	0	1.413638164	0.386	0.084	0	Malignant cells	SSBP3
KIAA1522	0	4.296277421	0.31	0.009	0	Malignant cells	KIAA1522
ATP6V1D	0	1.319541869	0.396	0.096	0	Malignant cells	ATP6V1D
HIST1H1C	0	2.96421863	0.339	0.039	0	Malignant cells	HIST1H1C
YPEL3	0	1.273233599	0.413	0.113	0	Malignant cells	YPEL3
FOXA1	0	4.130022702	0.31	0.011	0	Malignant cells	FOXA1
LAPTM4B	0	2.63297532	0.331	0.033	0	Malignant cells	LAPTM4B
TMEM167A	0	1.119435288	0.409	0.111	0	Malignant cells	TMEM167A
TWF1	0	1.814750325	0.353	0.055	0	Malignant cells	TWF1
AHCYL1	0	1.380329153	0.392	0.095	0	Malignant cells	AHCYL1
COX5B	0	1.31693623	0.395	0.098	0	Malignant cells	COX5B
FABP5	0	2.300811855	0.462	0.165	0	Malignant cells	FABP5
RER1	0	1.371447009	0.384	0.087	0	Malignant cells	RER1
ANXA3	0	4.642642833	0.304	0.007	0	Malignant cells	ANXA3
PCDH1	0	4.831993412	0.305	0.008	0	Malignant cells	PCDH1
NDFIP2	0	1.286618605	0.385	0.089	0	Malignant cells	NDFIP2
TMEM183A	0	1.104052443	0.396	0.1	0	Malignant cells	TMEM183A
ERRFI1	0	2.031882944	0.354	0.058	0	Malignant cells	ERRFI1
LYN	0	1.588226376	0.407	0.111	0	Malignant cells	LYN
RARG	0	3.026768844	0.32	0.024	0	Malignant cells	RARG
B4GALT5	0	1.491716876	0.384	0.089	0	Malignant cells	B4GALT5
PSMD2	0	1.227106156	0.393	0.098	0	Malignant cells	PSMD2
TSC22D1	0	2.450838472	0.335	0.04	0	Malignant cells	TSC22D1
BCL10	0	1.493805715	0.378	0.083	0	Malignant cells	BCL10
GRHL1	0	3.488900299	0.308	0.014	0	Malignant cells	GRHL1
TMEM219	0	1.405610822	0.379	0.085	0	Malignant cells	TMEM219
PKP3	0	4.321631334	0.303	0.01	0	Malignant cells	PKP3
KCNK1	0	4.481905978	0.298	0.006	0	Malignant cells	KCNK1
GDF15	0	3.739090329	0.322	0.031	0	Malignant cells	GDF15
EIF6	0	1.580967115	0.359	0.068	0	Malignant cells	EIF6
LRG1	0	3.879176195	0.305	0.015	0	Malignant cells	LRG1
GLTP	0	1.218729528	0.387	0.098	0	Malignant cells	GLTP
MAPK6	0	1.56515567	0.368	0.079	0	Malignant cells	MAPK6
TJP1	0	3.579767197	0.303	0.014	0	Malignant cells	TJP1
PDLIM1	0	2.725038738	0.315	0.027	0	Malignant cells	PDLIM1
GTPBP2	0	2.299831003	0.329	0.042	0	Malignant cells	GTPBP2
POLR2H	0	1.8493334	0.338	0.051	0	Malignant cells	POLR2H
CNDP2	0	1.834528885	0.356	0.069	0	Malignant cells	CNDP2
NCSTN	0	1.626115936	0.354	0.067	0	Malignant cells	NCSTN
GOLGA2	0	2.216586109	0.333	0.047	0	Malignant cells	GOLGA2
PRKCI	0	1.990081267	0.333	0.048	0	Malignant cells	PRKCI
CDH3	0	3.987978382	0.298	0.013	0	Malignant cells	CDH3
DYNC1LI2	0	1.299830839	0.368	0.083	0	Malignant cells	DYNC1LI2
PTGES	0	4.25364683	0.295	0.01	0	Malignant cells	PTGES
TSG101	0	1.586384023	0.352	0.067	0	Malignant cells	TSG101
BACE2	0	4.326292256	0.293	0.009	0	Malignant cells	BACE2
SCARB2	0	2.127839958	0.333	0.05	0	Malignant cells	SCARB2
CHMP3	0	1.428750802	0.354	0.071	0	Malignant cells	CHMP3
SRP9	0	1.120490986	0.375	0.093	0	Malignant cells	SRP9
DSG2	0	4.172285803	0.292	0.01	0	Malignant cells	DSG2
GOLPH3L	0	2.981121583	0.303	0.022	0	Malignant cells	GOLPH3L
GPR87	0	4.275963804	0.288	0.007	0	Malignant cells	GPR87
LAMC2	0	4.552615448	0.288	0.007	0	Malignant cells	LAMC2
DYNC1I2	0	1.297062908	0.372	0.092	0	Malignant cells	DYNC1I2
ITPKC	0	3.418894975	0.297	0.017	0	Malignant cells	ITPKC
NAA20	0	2.079249303	0.325	0.046	0	Malignant cells	NAA20
ARHGAP5	0	1.35374081	0.346	0.067	0	Malignant cells	ARHGAP5
SPRR1A	0	5.061979292	0.285	0.006	0	Malignant cells	SPRR1A
VEGFA	0	1.859551869	0.343	0.065	0	Malignant cells	VEGFA
C1orf106	0	3.549992464	0.289	0.012	0	Malignant cells	C1orf106
PARD3	0	3.927736444	0.286	0.009	0	Malignant cells	PARD3
DNAJB11	0	1.599260163	0.349	0.073	0	Malignant cells	DNAJB11
SP1	0	1.316070504	0.353	0.077	0	Malignant cells	SP1
FAM84A	0	4.046228532	0.285	0.01	0	Malignant cells	FAM84A
NT5C2	0	1.554180554	0.356	0.081	0	Malignant cells	NT5C2
SDHC	0	1.365078598	0.357	0.082	0	Malignant cells	SDHC
LINC00969	0	2.316599585	0.318	0.046	0	Malignant cells	LINC00969
TUFT1	0	2.36355263	0.311	0.039	0	Malignant cells	TUFT1
SLC35A3	0	1.916481533	0.318	0.047	0	Malignant cells	SLC35A3
IL1RAP	0	3.381831562	0.29	0.019	0	Malignant cells	IL1RAP
COMMD2	0	2.2903989	0.306	0.036	0	Malignant cells	COMMD2
TGFA	0	3.941479851	0.281	0.011	0	Malignant cells	TGFA
XIAP	0	1.399321434	0.356	0.086	0	Malignant cells	XIAP
WBP2	0	1.50977157	0.34	0.071	0	Malignant cells	WBP2
ARNTL2	0	3.771518815	0.282	0.013	0	Malignant cells	ARNTL2
NECTIN2	0	3.257641252	0.295	0.026	0	Malignant cells	NECTIN2
FBXO32	0	1.960876039	0.315	0.047	0	Malignant cells	FBXO32
HIST2H2BE	0	2.78546832	0.304	0.036	0	Malignant cells	HIST2H2BE
CNIH4	0	1.600328393	0.329	0.062	0	Malignant cells	CNIH4
NOTCH3	0	3.500796982	0.279	0.012	0	Malignant cells	NOTCH3
PPP2CB	0	1.700794732	0.321	0.054	0	Malignant cells	PPP2CB
PALLD	0	3.35634683	0.285	0.018	0	Malignant cells	PALLD
MBOAT2	0	4.066919722	0.278	0.012	0	Malignant cells	MBOAT2
RNPEP	0	2.101219156	0.315	0.049	0	Malignant cells	RNPEP
COMTD1	0	2.830171252	0.291	0.025	0	Malignant cells	COMTD1
TMEM165	0	1.369000129	0.346	0.08	0	Malignant cells	TMEM165
TMEM54	0	4.310277562	0.273	0.009	0	Malignant cells	TMEM54
DCAF12	0	1.648341584	0.323	0.06	0	Malignant cells	DCAF12
EPB41L1	0	3.918918217	0.274	0.011	0	Malignant cells	EPB41L1
NDUFB6	0	1.385504647	0.333	0.07	0	Malignant cells	NDUFB6
RAB18	0	1.467310637	0.33	0.067	0	Malignant cells	RAB18
LYPLA1	0	1.662717258	0.334	0.072	0	Malignant cells	LYPLA1
SOX9	0	3.37763098	0.28	0.019	0	Malignant cells	SOX9
DVL3	0	1.723626454	0.314	0.054	0	Malignant cells	DVL3
GRHL3	0	4.185927396	0.268	0.008	0	Malignant cells	GRHL3
NCKAP1	0	2.782876949	0.278	0.018	0	Malignant cells	NCKAP1
EIF4G1	0	1.451916351	0.333	0.074	0	Malignant cells	EIF4G1
WASL	0	2.833095924	0.28	0.021	0	Malignant cells	WASL
ACTL6A	0	2.487761964	0.287	0.028	0	Malignant cells	ACTL6A
CDS1	0	3.881951551	0.267	0.009	0	Malignant cells	CDS1
CENPW	0	4.266161722	0.277	0.019	0	Malignant cells	CENPW
CYSTM1	0	1.645653356	0.324	0.066	0	Malignant cells	CYSTM1
PSENEN	0	1.487815837	0.331	0.073	0	Malignant cells	PSENEN
USP6NL	0	2.734190375	0.282	0.025	0	Malignant cells	USP6NL
C1GALT1C1	0	2.993569891	0.277	0.021	0	Malignant cells	C1GALT1C1
DSC3	0	3.789681114	0.269	0.013	0	Malignant cells	DSC3
NDUFS2	0	1.556357082	0.318	0.063	0	Malignant cells	NDUFS2
C1orf116	0	5.12366342	0.26	0.006	0	Malignant cells	C1orf116
SERPINB5	0	4.685357628	0.262	0.008	0	Malignant cells	SERPINB5
YAP1	0	3.8024264	0.261	0.008	0	Malignant cells	YAP1
COPG1	0	1.799998995	0.305	0.053	0	Malignant cells	COPG1
KCTD3	0	3.972319652	0.261	0.009	0	Malignant cells	KCTD3
PSMB5	0	1.86304944	0.296	0.044	0	Malignant cells	PSMB5
BLCAP	0	1.721199464	0.295	0.045	0	Malignant cells	BLCAP
LIPH	0	4.351528778	0.26	0.01	0	Malignant cells	LIPH
NECTIN1	0	3.019461548	0.268	0.019	0	Malignant cells	NECTIN1
TMCO4	0	2.841326523	0.274	0.025	0	Malignant cells	TMCO4
COA3	0	2.017728879	0.292	0.043	0	Malignant cells	COA3
CSNK1E	0	1.516904695	0.314	0.065	0	Malignant cells	CSNK1E
PGM2	0	2.127162529	0.284	0.035	0	Malignant cells	PGM2
HS3ST1	0	3.610405131	0.265	0.017	0	Malignant cells	HS3ST1
VCL	0	2.505806618	0.272	0.025	0	Malignant cells	VCL
PGRMC1	0	1.767210564	0.293	0.046	0	Malignant cells	PGRMC1
MIR205HG	0	2.432464291	0.288	0.041	0	Malignant cells	MIR205HG
FHL2	0	4.122150972	0.255	0.009	0	Malignant cells	FHL2
OCLN	0	3.434933675	0.258	0.012	0	Malignant cells	OCLN
MLLT4	0	2.792770447	0.27	0.025	0	Malignant cells	MLLT4
PLD1	0	3.23588976	0.263	0.018	0	Malignant cells	PLD1
CRB3	0	4.657760691	0.25	0.005	0	Malignant cells	CRB3
SREBF1	0	1.89900733	0.29	0.045	0	Malignant cells	SREBF1
ST14	0	3.923865688	0.256	0.011	0	Malignant cells	ST14
SH3GL1	0	2.295998237	0.279	0.035	0	Malignant cells	SH3GL1
CLCA2	0	4.497177913	0.253	0.009	0	Malignant cells	CLCA2
STEAP4	0	4.234609019	0.255	0.011	0	Malignant cells	STEAP4
KRT8	0	4.148914976	0.251	0.008	0	Malignant cells	KRT8
RAB27B	0	3.76812394	0.252	0.009	0	Malignant cells	RAB27B
KRT16	0	3.47902075	0.261	0.02	0	Malignant cells	KRT16
TCEAL9	0	3.346376194	0.261	0.02	0	Malignant cells	TCEAL9
GALNT3	0	2.667108157	0.262	0.023	0	Malignant cells	GALNT3
VPS25	0	2.521445263	0.266	0.027	0	Malignant cells	VPS25
HIST1H2BG	0	2.066181019	0.29	0.051	0	Malignant cells	HIST1H2BG
LYPD2	0	4.177843597	0.255	0.018	0	Malignant cells	LYPD2
OVOL1	0	3.277698895	0.252	0.015	0	Malignant cells	OVOL1
LYNX1	0	3.829083201	0.252	0.016	0	Malignant cells	LYNX1
MUC20	0	3.411367729	0.252	0.016	0	Malignant cells	MUC20
SCPEP1	0	1.717885183	0.288	0.052	0	Malignant cells	SCPEP1
TNFRSF12A	0	2.977377181	0.254	0.019	0	Malignant cells	TNFRSF12A
PSCA	0	3.803724072	0.251	0.018	0	Malignant cells	PSCA
SLC33A1	0	2.295331521	0.264	0.032	0	Malignant cells	SLC33A1
KCNK6	0	1.993757417	0.274	0.043	0	Malignant cells	KCNK6
REEP4	0	2.469316286	0.26	0.029	0	Malignant cells	REEP4
BTBD10	0	1.982576954	0.264	0.034	0	Malignant cells	BTBD10
MSMO1	0	2.677175887	0.261	0.031	0	Malignant cells	MSMO1
HSPA6	0	2.113425081	0.271	0.042	0	Malignant cells	HSPA6
ANXA4	0	2.065047585	0.264	0.036	0	Malignant cells	ANXA4
APOBEC3A	0	3.204432492	0.254	0.027	0	Malignant cells	APOBEC3A
MIEN1	0	1.827377673	0.27	0.044	0	Malignant cells	MIEN1
PSMD10	0	1.865162549	0.262	0.036	0	Malignant cells	PSMD10
SH3YL1	0	2.047905001	0.251	0.027	0	Malignant cells	SH3YL1
ALG3	0	2.121282034	0.252	0.03	0	Malignant cells	ALG3
VAMP3	0	1.867412886	0.264	0.042	0	Malignant cells	VAMP3
MMP24-AS1	0	1.912694643	0.259	0.038	0	Malignant cells	MMP24-AS1
ITPRIPL2	0	2.366029149	0.252	0.032	0	Malignant cells	ITPRIPL2
PHLDA2	0	2.459045047	0.25	0.03	0	Malignant cells	PHLDA2
RP11-423H2.1	0	1.7355114	0.258	0.038	0	Malignant cells	RP11-423H2.1
ACTG1	0	0.672976738	0.961	0.834	0	Malignant cells	ACTG1
ETS2	1.03E-307	1.463227021	0.329	0.074	1.98E-303	Malignant cells	ETS2
GTF2A2	1.74E-307	1.183051077	0.365	0.091	3.35E-303	Malignant cells	GTF2A2
SEC61B	1.39E-306	0.892624431	0.514	0.171	2.67E-302	Malignant cells	SEC61B
DYNLRB1	1.47E-306	0.977882295	0.521	0.178	2.83E-302	Malignant cells	DYNLRB1
VMP1	2.61E-306	0.972718353	0.562	0.207	5.02E-302	Malignant cells	VMP1
KLHL24	3.66E-306	1.332014462	0.384	0.102	7.05E-302	Malignant cells	KLHL24
ATP6V1F	5.59E-304	1.173730103	0.391	0.106	1.08E-299	Malignant cells	ATP6V1F
PI3	1.49E-303	2.820580129	0.291	0.063	2.87E-299	Malignant cells	PI3
UBE2H	2.36E-303	1.005705753	0.509	0.174	4.54E-299	Malignant cells	UBE2H
RXRA	6.02E-303	1.61277798	0.297	0.059	1.16E-298	Malignant cells	RXRA
NCBP2	1.38E-302	1.187444858	0.365	0.092	2.66E-298	Malignant cells	NCBP2
RALB	8.03E-302	1.726783768	0.289	0.056	1.55E-297	Malignant cells	RALB
EBP	2.38E-301	1.817841986	0.263	0.043	4.59E-297	Malignant cells	EBP
MLF1	3.48E-301	1.759260703	0.27	0.046	6.70E-297	Malignant cells	MLF1
ATP6V0D1	6.70E-301	1.105640353	0.506	0.178	1.29E-296	Malignant cells	ATP6V0D1
SPCS2	9.97E-301	0.888083049	0.533	0.185	1.92E-296	Malignant cells	SPCS2
ZMAT2	9.82E-300	0.875859677	0.512	0.172	1.89E-295	Malignant cells	ZMAT2
SLIRP	1.04E-299	1.19788138	0.359	0.091	2.00E-295	Malignant cells	SLIRP
NDUFB11	1.14E-299	0.960356534	0.438	0.131	2.20E-295	Malignant cells	NDUFB11
OS9	3.24E-299	0.963686735	0.501	0.167	6.23E-295	Malignant cells	OS9
TMED10	3.37E-297	0.891130501	0.592	0.225	6.48E-293	Malignant cells	TMED10
PDXDC1	1.64E-295	1.424050715	0.303	0.063	3.15E-291	Malignant cells	PDXDC1
TMEM106B	6.43E-295	1.709955758	0.264	0.045	1.24E-290	Malignant cells	TMEM106B
LAMTOR3	1.37E-294	1.145910187	0.359	0.091	2.63E-290	Malignant cells	LAMTOR3
SH3GLB1	1.50E-294	0.987210677	0.507	0.176	2.88E-290	Malignant cells	SH3GLB1
RNF13	2.71E-294	1.338313115	0.327	0.076	5.22E-290	Malignant cells	RNF13
NDUFB1	1.13E-293	1.070707715	0.46	0.151	2.18E-289	Malignant cells	NDUFB1
PRDX4	1.80E-293	1.642435036	0.258	0.043	3.47E-289	Malignant cells	PRDX4
C7orf73	1.81E-293	1.184437013	0.364	0.094	3.48E-289	Malignant cells	C7orf73
ANKRD37	5.17E-293	1.432920099	0.413	0.129	9.95E-289	Malignant cells	ANKRD37
TMED7	7.83E-293	1.443430834	0.303	0.064	1.51E-288	Malignant cells	TMED7
MANF	8.20E-293	1.068545036	0.416	0.123	1.58E-288	Malignant cells	MANF
ARL1	1.70E-291	1.712856152	0.256	0.042	3.27E-287	Malignant cells	ARL1
SLC39A1	1.04E-290	1.206521953	0.34	0.083	1.99E-286	Malignant cells	SLC39A1
SUMO2	1.19E-290	0.837444424	0.704	0.314	2.28E-286	Malignant cells	SUMO2
CDKN1A	1.52E-290	0.998481025	0.712	0.368	2.94E-286	Malignant cells	CDKN1A
SDHD	5.52E-289	1.323566607	0.301	0.064	1.06E-284	Malignant cells	SDHD
FAM3C	9.66E-289	1.731750508	0.269	0.05	1.86E-284	Malignant cells	FAM3C
PICALM	5.93E-288	1.162262561	0.427	0.135	1.14E-283	Malignant cells	PICALM
CMIP	2.93E-287	1.001951039	0.501	0.174	5.65E-283	Malignant cells	CMIP
5-Mar	9.13E-287	1.327591868	0.31	0.068	1.76E-282	Malignant cells	5-Mar
TMCO1	1.53E-286	0.869096072	0.486	0.162	2.95E-282	Malignant cells	TMCO1
EIF2S2	4.14E-286	0.859186495	0.528	0.187	7.96E-282	Malignant cells	EIF2S2
FKBP4	6.36E-285	1.001385378	0.372	0.099	1.22E-280	Malignant cells	FKBP4
ARRDC3	1.07E-283	1.080247553	0.374	0.102	2.06E-279	Malignant cells	ARRDC3
MFSD1	1.47E-283	1.228182886	0.349	0.09	2.84E-279	Malignant cells	MFSD1
FAM162A	3.86E-282	1.682640612	0.26	0.047	7.43E-278	Malignant cells	FAM162A
CALU	1.24E-281	1.324282358	0.309	0.07	2.39E-277	Malignant cells	CALU
ARPC5L	3.21E-281	0.981340665	0.382	0.106	6.17E-277	Malignant cells	ARPC5L
NDUFAB1	1.31E-280	0.964441152	0.415	0.125	2.52E-276	Malignant cells	NDUFAB1
CCNG2	1.52E-280	1.426561091	0.339	0.088	2.92E-276	Malignant cells	CCNG2
SWAP70	5.03E-280	1.626801344	0.264	0.049	9.69E-276	Malignant cells	SWAP70
COX6A1	1.37E-279	0.792328708	0.506	0.174	2.63E-275	Malignant cells	COX6A1
LMO4	3.76E-279	1.098474222	0.455	0.155	7.23E-275	Malignant cells	LMO4
MRPS18C	5.28E-279	1.381274999	0.282	0.058	1.02E-274	Malignant cells	MRPS18C
VAPA	3.15E-277	0.83953306	0.519	0.185	6.07E-273	Malignant cells	VAPA
TRAF4	9.53E-277	0.979693276	0.4	0.116	1.83E-272	Malignant cells	TRAF4
GID8	1.11E-276	1.321149531	0.299	0.066	2.14E-272	Malignant cells	GID8
H3F3A	1.23E-276	0.615170249	0.898	0.663	2.38E-272	Malignant cells	H3F3A
ENO1	1.63E-276	0.877529899	0.689	0.32	3.14E-272	Malignant cells	ENO1
DCUN1D1	4.37E-276	1.228358564	0.293	0.062	8.42E-272	Malignant cells	DCUN1D1
RAB14	4.75E-276	0.946636204	0.425	0.133	9.14E-272	Malignant cells	RAB14
SENP5	1.38E-273	1.501856936	0.266	0.051	2.67E-269	Malignant cells	SENP5
HDLBP	4.16E-273	1.180706586	0.327	0.081	8.02E-269	Malignant cells	HDLBP
TSPO	9.51E-273	1.645478542	0.268	0.053	1.83E-268	Malignant cells	TSPO
TRAPPC3	1.20E-272	1.035405634	0.339	0.086	2.30E-268	Malignant cells	TRAPPC3
UGP2	7.29E-272	1.002845629	0.384	0.111	1.40E-267	Malignant cells	UGP2
MAST4	1.03E-270	1.11963206	0.326	0.08	1.99E-266	Malignant cells	MAST4
CMPK1	4.35E-270	0.84984233	0.516	0.187	8.38E-266	Malignant cells	CMPK1
TMEM127	7.57E-270	1.500153285	0.27	0.054	1.46E-265	Malignant cells	TMEM127
USP53	2.40E-269	1.471969055	0.274	0.056	4.62E-265	Malignant cells	USP53
ARL8B	2.42E-269	0.97341404	0.484	0.173	4.66E-265	Malignant cells	ARL8B
VPS4B	2.47E-269	0.96270668	0.416	0.13	4.75E-265	Malignant cells	VPS4B
MCTS1	8.08E-269	1.494059712	0.274	0.057	1.56E-264	Malignant cells	MCTS1
KLF3	1.21E-268	1.069723818	0.305	0.07	2.32E-264	Malignant cells	KLF3
SLC39A7	1.78E-267	1.337109962	0.288	0.063	3.42E-263	Malignant cells	SLC39A7
RPN2	1.85E-267	0.791371628	0.586	0.231	3.57E-263	Malignant cells	RPN2
BTF3L4	8.47E-267	1.233003489	0.275	0.056	1.63E-262	Malignant cells	BTF3L4
HDAC2	9.22E-267	1.181590233	0.304	0.071	1.77E-262	Malignant cells	HDAC2
OAS2	3.82E-266	1.367254186	0.332	0.088	7.36E-262	Malignant cells	OAS2
S100A6	4.22E-265	1.324718028	0.575	0.298	8.13E-261	Malignant cells	S100A6
SERINC5	6.65E-264	1.451616709	0.256	0.049	1.28E-259	Malignant cells	SERINC5
RBX1	1.12E-263	0.965707902	0.399	0.123	2.16E-259	Malignant cells	RBX1
MRPL47	3.53E-263	0.951596628	0.321	0.079	6.80E-259	Malignant cells	MRPL47
BRK1	3.64E-263	0.885097534	0.443	0.146	7.02E-259	Malignant cells	BRK1
ABCG1	3.68E-263	1.047494362	0.417	0.135	7.09E-259	Malignant cells	ABCG1
PPA1	1.36E-262	0.881755823	0.461	0.158	2.62E-258	Malignant cells	PPA1
PRDX1	2.57E-262	0.914713721	0.605	0.271	4.95E-258	Malignant cells	PRDX1
TM7SF3	2.02E-261	1.268601909	0.289	0.065	3.89E-257	Malignant cells	TM7SF3
ZFAND6	5.48E-261	1.137198078	0.373	0.111	1.06E-256	Malignant cells	ZFAND6
ARF3	1.64E-260	1.156046737	0.332	0.088	3.16E-256	Malignant cells	ARF3
SF3B6	4.67E-260	1.016573169	0.318	0.079	8.99E-256	Malignant cells	SF3B6
CHCHD1	6.24E-260	1.389698502	0.264	0.054	1.20E-255	Malignant cells	CHCHD1
MYDGF	6.36E-260	1.297281491	0.3	0.072	1.22E-255	Malignant cells	MYDGF
DDOST	2.86E-259	1.009635224	0.343	0.093	5.52E-255	Malignant cells	DDOST
SQRDL	1.67E-258	1.450750342	0.267	0.056	3.21E-254	Malignant cells	SQRDL
SPATS2L	1.72E-258	1.054160583	0.375	0.113	3.30E-254	Malignant cells	SPATS2L
TAX1BP1	2.75E-257	0.920417417	0.625	0.29	5.30E-253	Malignant cells	TAX1BP1
GLUL	7.67E-257	1.309218528	0.45	0.171	1.48E-252	Malignant cells	GLUL
TM9SF2	8.92E-256	0.877562721	0.441	0.148	1.72E-251	Malignant cells	TM9SF2
B4GALT1	1.53E-255	0.918874545	0.629	0.292	2.94E-251	Malignant cells	B4GALT1
PPCS	3.89E-255	1.13502964	0.304	0.074	7.50E-251	Malignant cells	PPCS
GORASP2	6.00E-255	1.101111474	0.305	0.074	1.15E-250	Malignant cells	GORASP2
POLR2K	8.90E-255	0.848941265	0.38	0.112	1.71E-250	Malignant cells	POLR2K
LAMP1	1.30E-254	0.856116023	0.475	0.167	2.50E-250	Malignant cells	LAMP1
MESDC2	2.19E-254	0.875572003	0.381	0.114	4.21E-250	Malignant cells	MESDC2
SHFM1	9.13E-254	0.791344753	0.58	0.238	1.76E-249	Malignant cells	SHFM1
CSNK2A1	9.73E-254	1.054777527	0.325	0.086	1.87E-249	Malignant cells	CSNK2A1
IL10RB	1.56E-253	1.480613818	0.261	0.055	3.00E-249	Malignant cells	IL10RB
SFT2D1	2.31E-253	0.914049042	0.361	0.104	4.44E-249	Malignant cells	SFT2D1
RAB11B	5.54E-253	0.783084339	0.425	0.139	1.07E-248	Malignant cells	RAB11B
LGMN	3.17E-252	1.190814891	0.277	0.061	6.11E-248	Malignant cells	LGMN
SMIM15	4.74E-251	1.394702193	0.252	0.05	9.12E-247	Malignant cells	SMIM15
SMG7	2.71E-250	1.169545717	0.294	0.071	5.22E-246	Malignant cells	SMG7
SEC22B	3.42E-250	1.306987479	0.317	0.084	6.59E-246	Malignant cells	SEC22B
RAB11FIP1	9.43E-250	1.063989962	0.529	0.226	1.82E-245	Malignant cells	RAB11FIP1
TCEB1	1.63E-249	0.720234312	0.466	0.162	3.14E-245	Malignant cells	TCEB1
TM9SF3	3.61E-249	0.848586989	0.492	0.182	6.96E-245	Malignant cells	TM9SF3
RPN1	2.21E-248	0.856701063	0.4	0.127	4.26E-244	Malignant cells	RPN1
TBCA	1.04E-247	0.787533158	0.48	0.174	1.99E-243	Malignant cells	TBCA
UQCRH	3.85E-246	0.75181594	0.671	0.308	7.42E-242	Malignant cells	UQCRH
RTN3	4.47E-246	0.767523126	0.459	0.16	8.61E-242	Malignant cells	RTN3
CD2AP	7.05E-246	1.001695443	0.338	0.095	1.36E-241	Malignant cells	CD2AP
PLAUR	1.28E-245	0.883616879	0.334	0.092	2.47E-241	Malignant cells	PLAUR
WEE1	2.88E-245	1.205588047	0.3	0.076	5.55E-241	Malignant cells	WEE1
RERE	1.53E-244	1.081339798	0.308	0.08	2.94E-240	Malignant cells	RERE
UGCG	4.93E-244	0.934888453	0.413	0.139	9.50E-240	Malignant cells	UGCG
RAB1B	5.89E-244	0.880487927	0.408	0.133	1.13E-239	Malignant cells	RAB1B
CXCL8	1.48E-243	0.976345897	0.335	0.096	2.85E-239	Malignant cells	CXCL8
SERF2	6.44E-243	0.76111249	0.789	0.42	1.24E-238	Malignant cells	SERF2
ACBD3	1.77E-242	1.032862746	0.309	0.08	3.40E-238	Malignant cells	ACBD3
SREBF2	2.56E-242	1.095878474	0.292	0.072	4.92E-238	Malignant cells	SREBF2
PDHA1	3.61E-242	1.233006755	0.266	0.06	6.95E-238	Malignant cells	PDHA1
EMC4	5.04E-242	0.811050585	0.344	0.097	9.71E-238	Malignant cells	EMC4
TMED2	3.21E-241	0.838734171	0.466	0.169	6.19E-237	Malignant cells	TMED2
TRIM56	4.65E-241	1.176495673	0.329	0.093	8.96E-237	Malignant cells	TRIM56
ERP44	1.05E-240	0.861720167	0.41	0.137	2.01E-236	Malignant cells	ERP44
PRDX2	5.29E-240	1.449147968	0.252	0.053	1.02E-235	Malignant cells	PRDX2
C14orf2	2.10E-239	0.820838974	0.427	0.146	4.04E-235	Malignant cells	C14orf2
TCEB2	4.45E-239	1.147491204	0.325	0.092	8.56E-235	Malignant cells	TCEB2
GFPT1	1.07E-237	1.28054659	0.277	0.067	2.06E-233	Malignant cells	GFPT1
SNRPD3	1.32E-236	0.835782555	0.401	0.132	2.53E-232	Malignant cells	SNRPD3
RPA3	1.42E-236	1.275337864	0.257	0.057	2.73E-232	Malignant cells	RPA3
MDH1	2.39E-236	0.738642283	0.416	0.139	4.61E-232	Malignant cells	MDH1
MRPL51	2.41E-236	0.891739737	0.393	0.129	4.64E-232	Malignant cells	MRPL51
CAPZB	2.55E-236	0.760738901	0.674	0.31	4.91E-232	Malignant cells	CAPZB
VPS35	7.56E-236	1.022331203	0.299	0.078	1.46E-231	Malignant cells	VPS35
YWHAE	2.36E-235	0.70337098	0.689	0.319	4.54E-231	Malignant cells	YWHAE
ACAP2	4.65E-235	1.072260474	0.392	0.133	8.96E-231	Malignant cells	ACAP2
H3F3AP4	6.43E-235	1.297965656	0.256	0.057	1.24E-230	Malignant cells	H3F3AP4
TFG	8.39E-235	0.874687101	0.327	0.091	1.61E-230	Malignant cells	TFG
ATP5J	6.03E-234	0.73076153	0.495	0.188	1.16E-229	Malignant cells	ATP5J
CWC15	1.02E-233	0.763192052	0.355	0.106	1.96E-229	Malignant cells	CWC15
ATP5F1	1.56E-233	0.689586809	0.476	0.174	3.01E-229	Malignant cells	ATP5F1
ZRANB2	2.33E-233	0.807463842	0.416	0.142	4.49E-229	Malignant cells	ZRANB2
NDUFS4	2.37E-233	1.104530608	0.274	0.066	4.56E-229	Malignant cells	NDUFS4
PGK1	3.83E-233	0.847684466	0.708	0.383	7.37E-229	Malignant cells	PGK1
SDHB	4.94E-233	0.912839712	0.323	0.091	9.52E-229	Malignant cells	SDHB
BRI3	4.95E-232	1.17924339	0.286	0.072	9.53E-228	Malignant cells	BRI3
ARPC5	8.87E-232	0.734354483	0.565	0.232	1.71E-227	Malignant cells	ARPC5
COX7A2	9.49E-232	0.705748295	0.565	0.234	1.83E-227	Malignant cells	COX7A2
LRRFIP2	9.37E-231	1.258039258	0.271	0.066	1.80E-226	Malignant cells	LRRFIP2
PFDN2	1.42E-230	1.103062598	0.299	0.08	2.73E-226	Malignant cells	PFDN2
ATP5G3	5.23E-230	0.771171041	0.527	0.213	1.01E-225	Malignant cells	ATP5G3
NDUFS6	6.36E-230	0.909099881	0.347	0.105	1.22E-225	Malignant cells	NDUFS6
OSTF1	1.06E-229	0.966239406	0.326	0.094	2.03E-225	Malignant cells	OSTF1
SPG21	4.51E-229	1.128133954	0.298	0.08	8.69E-225	Malignant cells	SPG21
COA6	7.20E-229	1.218215185	0.253	0.056	1.39E-224	Malignant cells	COA6
ATP5H	9.29E-229	0.713855749	0.562	0.237	1.79E-224	Malignant cells	ATP5H
ATF3	2.00E-228	0.948313556	0.534	0.24	3.86E-224	Malignant cells	ATF3
PSMB7	6.69E-228	1.07686201	0.304	0.083	1.29E-223	Malignant cells	PSMB7
RNF11	1.75E-227	0.906928474	0.348	0.106	3.37E-223	Malignant cells	RNF11
CLIP1	8.03E-227	0.982839124	0.37	0.12	1.55E-222	Malignant cells	CLIP1
UTP11	9.02E-227	1.127126134	0.266	0.064	1.74E-222	Malignant cells	UTP11
WDR83OS	1.43E-226	0.791266856	0.39	0.129	2.75E-222	Malignant cells	WDR83OS
HDAC1	1.48E-225	0.834744023	0.326	0.094	2.86E-221	Malignant cells	HDAC1
MKRN1	2.77E-225	0.793190646	0.366	0.116	5.33E-221	Malignant cells	MKRN1
UBAP1	5.74E-225	0.902827005	0.329	0.097	1.11E-220	Malignant cells	UBAP1
MAFF	3.31E-224	0.884648423	0.443	0.165	6.38E-220	Malignant cells	MAFF
DNAJC19	3.67E-224	1.097671442	0.257	0.059	7.07E-220	Malignant cells	DNAJC19
NDUFA2	6.67E-223	0.864682081	0.368	0.12	1.28E-218	Malignant cells	NDUFA2
LIMA1	1.14E-222	1.030572219	0.285	0.074	2.20E-218	Malignant cells	LIMA1
FDPS	2.19E-222	1.115062239	0.267	0.065	4.22E-218	Malignant cells	FDPS
LSM3	6.44E-222	0.75970614	0.355	0.11	1.24E-217	Malignant cells	LSM3
MRPS36	1.01E-221	0.865064294	0.291	0.076	1.94E-217	Malignant cells	MRPS36
STMN1	1.59E-221	1.091281282	0.359	0.12	3.06E-217	Malignant cells	STMN1
MT-TN	3.01E-221	0.925444025	0.345	0.108	5.80E-217	Malignant cells	MT-TN
DPY30	3.18E-221	0.818563291	0.313	0.088	6.11E-217	Malignant cells	DPY30
AC009501.4	5.82E-220	1.238000297	0.285	0.077	1.12E-215	Malignant cells	AC009501.4
HOPX	6.71E-220	1.607320195	0.298	0.088	1.29E-215	Malignant cells	HOPX
SNX3	1.05E-219	0.663299427	0.477	0.18	2.01E-215	Malignant cells	SNX3
ZFAND3	2.32E-219	1.150361813	0.264	0.065	4.47E-215	Malignant cells	ZFAND3
CPEB4	3.22E-219	1.163962036	0.283	0.076	6.21E-215	Malignant cells	CPEB4
PDIA6	8.39E-218	0.737070525	0.471	0.18	1.62E-213	Malignant cells	PDIA6
15-Sep	2.43E-216	0.65618125	0.567	0.239	4.67E-212	Malignant cells	15-Sep
PSMC6	5.16E-216	0.938113767	0.328	0.1	9.94E-212	Malignant cells	PSMC6
PSAP	6.75E-216	0.571322367	0.693	0.323	1.30E-211	Malignant cells	PSAP
SNRPG	2.35E-215	0.676520444	0.508	0.205	4.52E-211	Malignant cells	SNRPG
RNF187	6.62E-215	0.747250201	0.378	0.125	1.28E-210	Malignant cells	RNF187
KARS	7.13E-215	0.881267101	0.316	0.093	1.37E-210	Malignant cells	KARS
MMADHC	1.07E-214	0.680690645	0.397	0.136	2.05E-210	Malignant cells	MMADHC
CALR	3.74E-214	0.672963429	0.853	0.559	7.20E-210	Malignant cells	CALR
ADI1	6.01E-214	1.062884079	0.255	0.061	1.16E-209	Malignant cells	ADI1
AAMP	1.06E-213	0.871766748	0.324	0.098	2.04E-209	Malignant cells	AAMP
SREK1IP1	1.09E-213	0.826138601	0.317	0.093	2.10E-209	Malignant cells	SREK1IP1
RHEB	2.10E-213	0.791485492	0.357	0.116	4.04E-209	Malignant cells	RHEB
NDFIP1	3.50E-213	0.623106372	0.499	0.196	6.74E-209	Malignant cells	NDFIP1
UQCRHL	5.44E-213	1.064834462	0.25	0.059	1.05E-208	Malignant cells	UQCRHL
SERTAD2	8.22E-213	1.16685096	0.343	0.114	1.58E-208	Malignant cells	SERTAD2
PSMD7	1.28E-212	0.737714009	0.422	0.153	2.46E-208	Malignant cells	PSMD7
BHLHE40	6.79E-212	0.71912914	0.63	0.296	1.31E-207	Malignant cells	BHLHE40
SRP54	7.76E-212	0.991076178	0.292	0.082	1.49E-207	Malignant cells	SRP54
SSU72	3.19E-211	0.59235148	0.462	0.173	6.14E-207	Malignant cells	SSU72
PFDN1	3.41E-211	0.990720574	0.261	0.065	6.57E-207	Malignant cells	PFDN1
BAG3	4.52E-211	0.689960822	0.337	0.104	8.70E-207	Malignant cells	BAG3
SAMD9	1.68E-210	0.96337656	0.405	0.15	3.23E-206	Malignant cells	SAMD9
YIPF4	1.73E-210	0.905901761	0.279	0.074	3.34E-206	Malignant cells	YIPF4
PSMA4	2.20E-210	0.746995363	0.367	0.122	4.24E-206	Malignant cells	PSMA4
TXNDC12	6.44E-210	0.824895897	0.335	0.105	1.24E-205	Malignant cells	TXNDC12
ITM2B	1.33E-209	0.69574446	0.758	0.416	2.56E-205	Malignant cells	ITM2B
SHISA5	1.49E-209	0.830185307	0.405	0.148	2.87E-205	Malignant cells	SHISA5
LPCAT4	4.61E-208	1.095756687	0.261	0.066	8.87E-204	Malignant cells	LPCAT4
RCC2	5.40E-208	0.984753337	0.328	0.104	1.04E-203	Malignant cells	RCC2
KDM5C	1.13E-206	0.677913732	0.444	0.168	2.17E-202	Malignant cells	KDM5C
C1orf43	1.80E-206	0.641929649	0.513	0.211	3.47E-202	Malignant cells	C1orf43
MGST3	1.99E-205	0.909038528	0.324	0.103	3.82E-201	Malignant cells	MGST3
RALBP1	4.53E-205	0.847017037	0.306	0.09	8.72E-201	Malignant cells	RALBP1
DAPP1	4.65E-205	1.212179403	0.262	0.069	8.95E-201	Malignant cells	DAPP1
ERH	7.05E-205	0.735842139	0.394	0.141	1.36E-200	Malignant cells	ERH
SAR1B	7.97E-205	0.764588489	0.287	0.08	1.53E-200	Malignant cells	SAR1B
VIMP	1.23E-204	0.753883427	0.363	0.122	2.36E-200	Malignant cells	VIMP
HSPA1B	7.52E-204	0.611385158	0.608	0.288	1.45E-199	Malignant cells	HSPA1B
SEC62	3.10E-202	0.638648573	0.571	0.251	5.97E-198	Malignant cells	SEC62
RABGAP1	5.29E-202	0.996993724	0.251	0.063	1.02E-197	Malignant cells	RABGAP1
FXR1	1.27E-201	0.679919212	0.466	0.185	2.45E-197	Malignant cells	FXR1
MBD6	2.70E-201	0.907805388	0.25	0.062	5.20E-197	Malignant cells	MBD6
XBP1	5.69E-201	0.641407141	0.421	0.158	1.10E-196	Malignant cells	XBP1
SLC44A2	6.60E-201	0.815907343	0.289	0.082	1.27E-196	Malignant cells	SLC44A2
SUMO1	2.27E-200	0.525194186	0.425	0.155	4.36E-196	Malignant cells	SUMO1
EIF2A	3.21E-199	0.738685309	0.312	0.095	6.18E-195	Malignant cells	EIF2A
CPNE3	6.69E-199	1.029225253	0.256	0.067	1.29E-194	Malignant cells	CPNE3
UBE2R2	8.50E-199	0.676461887	0.486	0.2	1.64E-194	Malignant cells	UBE2R2
MDM2	1.22E-198	1.19755372	0.257	0.068	2.35E-194	Malignant cells	MDM2
SCAMP2	2.96E-198	0.930941313	0.3	0.091	5.70E-194	Malignant cells	SCAMP2
GDE1	2.98E-198	0.971126467	0.294	0.087	5.74E-194	Malignant cells	GDE1
PSMA5	6.09E-198	0.664067995	0.358	0.121	1.17E-193	Malignant cells	PSMA5
NEAT1	2.53E-197	0.933294698	0.698	0.39	4.87E-193	Malignant cells	NEAT1
DYNLT3	4.22E-197	0.913397998	0.254	0.065	8.13E-193	Malignant cells	DYNLT3
DBNL	5.98E-197	1.11233818	0.285	0.084	1.15E-192	Malignant cells	DBNL
SQSTM1	8.40E-197	0.769344754	0.625	0.32	1.62E-192	Malignant cells	SQSTM1
CAP1	7.30E-196	0.751984013	0.627	0.313	1.41E-191	Malignant cells	CAP1
MRPL20	7.98E-196	0.729431059	0.307	0.094	1.54E-191	Malignant cells	MRPL20
KRT10	1.93E-195	0.671574755	0.463	0.184	3.71E-191	Malignant cells	KRT10
SELT	2.02E-195	0.588902404	0.521	0.219	3.89E-191	Malignant cells	SELT
ROMO1	3.22E-194	0.956232734	0.327	0.109	6.19E-190	Malignant cells	ROMO1
UBL5	5.96E-194	0.534714609	0.511	0.211	1.15E-189	Malignant cells	UBL5
ATP5G1	1.21E-193	0.995716609	0.297	0.092	2.33E-189	Malignant cells	ATP5G1
PPIB	1.29E-192	0.776915398	0.348	0.118	2.48E-188	Malignant cells	PPIB
UBE2I	2.51E-192	0.606259425	0.419	0.157	4.84E-188	Malignant cells	UBE2I
TMEM87A	3.58E-192	0.520715469	0.423	0.158	6.88E-188	Malignant cells	TMEM87A
KDM5B	4.24E-192	0.695697872	0.314	0.098	8.15E-188	Malignant cells	KDM5B
GOLPH3	3.79E-191	0.734843923	0.324	0.105	7.29E-187	Malignant cells	GOLPH3
GPX1	4.95E-191	1.144811902	0.279	0.084	9.54E-187	Malignant cells	GPX1
CHCHD2	1.40E-190	0.572587745	0.656	0.308	2.69E-186	Malignant cells	CHCHD2
NARS	3.18E-190	0.901320921	0.279	0.082	6.13E-186	Malignant cells	NARS
LGALS9	6.23E-190	1.157762161	0.304	0.099	1.20E-185	Malignant cells	LGALS9
COX5A	1.46E-189	0.614008719	0.44	0.172	2.82E-185	Malignant cells	COX5A
KPNA6	1.74E-189	0.870521493	0.279	0.081	3.35E-185	Malignant cells	KPNA6
XRN1	5.78E-189	0.774658103	0.375	0.137	1.11E-184	Malignant cells	XRN1
TXNRD1	7.02E-187	1.142413654	0.262	0.075	1.35E-182	Malignant cells	TXNRD1
SPCS1	8.43E-187	0.493791134	0.524	0.22	1.62E-182	Malignant cells	SPCS1
RAB6A	1.83E-185	0.730220091	0.277	0.081	3.53E-181	Malignant cells	RAB6A
SEC13	4.97E-185	0.898367403	0.258	0.072	9.56E-181	Malignant cells	SEC13
SRSF4	7.00E-185	0.56727726	0.383	0.139	1.35E-180	Malignant cells	SRSF4
PSMC1	1.23E-184	0.795229449	0.279	0.083	2.38E-180	Malignant cells	PSMC1
U2SURP	2.89E-184	0.594937945	0.468	0.192	5.57E-180	Malignant cells	U2SURP
UBE2A	3.95E-184	0.577607091	0.433	0.17	7.61E-180	Malignant cells	UBE2A
LMAN2	5.72E-184	0.775696831	0.288	0.088	1.10E-179	Malignant cells	LMAN2
GALNT1	6.61E-184	0.906715925	0.402	0.162	1.27E-179	Malignant cells	GALNT1
UBE2G1	9.85E-184	0.685379761	0.312	0.101	1.90E-179	Malignant cells	UBE2G1
GPCPD1	9.98E-184	0.792698446	0.441	0.184	1.92E-179	Malignant cells	GPCPD1
CD164	2.06E-183	0.620621308	0.541	0.241	3.97E-179	Malignant cells	CD164
CTDSP2	2.44E-183	0.609346373	0.31	0.099	4.71E-179	Malignant cells	CTDSP2
RIT1	4.82E-183	0.696775142	0.309	0.1	9.28E-179	Malignant cells	RIT1
NDUFA5	7.25E-183	0.560483149	0.324	0.107	1.39E-178	Malignant cells	NDUFA5
LAMTOR1	7.59E-183	0.907811194	0.264	0.077	1.46E-178	Malignant cells	LAMTOR1
IFNAR1	1.48E-182	0.797012531	0.288	0.089	2.85E-178	Malignant cells	IFNAR1
RAB5C	1.60E-182	0.741920462	0.326	0.11	3.07E-178	Malignant cells	RAB5C
GLO1	2.27E-182	0.736407071	0.329	0.112	4.37E-178	Malignant cells	GLO1
ZBTB7A	2.51E-182	0.694627329	0.39	0.147	4.83E-178	Malignant cells	ZBTB7A
SEC11C	1.49E-181	0.460048499	0.411	0.157	2.88E-177	Malignant cells	SEC11C
ANKRD36C	1.64E-180	1.432013799	0.304	0.105	3.15E-176	Malignant cells	ANKRD36C
SUMO3	3.25E-180	0.632752579	0.366	0.133	6.27E-176	Malignant cells	SUMO3
DNAJC8	6.03E-180	0.47577736	0.404	0.152	1.16E-175	Malignant cells	DNAJC8
SRSF9	8.92E-180	0.486326398	0.441	0.175	1.72E-175	Malignant cells	SRSF9
TPI1	9.84E-180	0.613617285	0.726	0.385	1.89E-175	Malignant cells	TPI1
LMAN1	1.04E-179	0.70047777	0.328	0.112	2.01E-175	Malignant cells	LMAN1
SYNGR2	2.19E-179	1.074268314	0.253	0.073	4.22E-175	Malignant cells	SYNGR2
KCMF1	3.28E-179	0.696036173	0.35	0.126	6.31E-175	Malignant cells	KCMF1
METTL9	4.85E-179	0.688545191	0.284	0.087	9.34E-175	Malignant cells	METTL9
BROX	8.74E-179	0.634597951	0.267	0.078	1.68E-174	Malignant cells	BROX
ARFGAP3	2.02E-178	0.818428722	0.287	0.09	3.89E-174	Malignant cells	ARFGAP3
BCL6	5.97E-178	0.603209668	0.348	0.124	1.15E-173	Malignant cells	BCL6
TBL1XR1	1.05E-177	0.642562623	0.38	0.142	2.03E-173	Malignant cells	TBL1XR1
SFT2D2	2.04E-177	0.915846035	0.276	0.085	3.92E-173	Malignant cells	SFT2D2
FAM32A	2.26E-177	0.661443808	0.272	0.081	4.35E-173	Malignant cells	FAM32A
TIPRL	2.84E-177	0.637605809	0.3	0.096	5.47E-173	Malignant cells	TIPRL
ATP11B	8.98E-177	0.729723088	0.353	0.128	1.73E-172	Malignant cells	ATP11B
HUWE1	6.13E-176	0.77522748	0.325	0.112	1.18E-171	Malignant cells	HUWE1
ZKSCAN1	7.36E-176	0.927010784	0.257	0.075	1.42E-171	Malignant cells	ZKSCAN1
P4HA1	2.66E-175	0.879486898	0.311	0.107	5.13E-171	Malignant cells	P4HA1
ZNF706	1.05E-174	0.701918469	0.275	0.084	2.03E-170	Malignant cells	ZNF706
ATRAID	2.36E-174	0.731289226	0.263	0.078	4.54E-170	Malignant cells	ATRAID
CHMP2B	1.07E-173	0.639136629	0.309	0.103	2.07E-169	Malignant cells	CHMP2B
PGAM1	4.18E-173	0.578345627	0.489	0.211	8.04E-169	Malignant cells	PGAM1
ATP5O	5.47E-173	0.728870802	0.274	0.085	1.05E-168	Malignant cells	ATP5O
BRD7	6.63E-172	0.75029488	0.267	0.081	1.28E-167	Malignant cells	BRD7
PSMD11	3.81E-171	0.653642404	0.31	0.105	7.34E-167	Malignant cells	PSMD11
MRPL18	4.78E-171	0.513579768	0.329	0.115	9.20E-167	Malignant cells	MRPL18
COX7A2L	5.32E-171	0.504819894	0.348	0.125	1.02E-166	Malignant cells	COX7A2L
SNRPB	7.16E-170	0.635583616	0.334	0.119	1.38E-165	Malignant cells	SNRPB
SGK1	1.19E-169	0.688543782	0.388	0.153	2.28E-165	Malignant cells	SGK1
EIF4H	1.22E-169	0.471327001	0.476	0.2	2.35E-165	Malignant cells	EIF4H
BANF1	2.45E-169	0.669895252	0.364	0.139	4.73E-165	Malignant cells	BANF1
PDIA3	4.65E-169	0.57289775	0.676	0.345	8.95E-165	Malignant cells	PDIA3
NCK2	7.62E-169	0.467718602	0.305	0.101	1.47E-164	Malignant cells	NCK2
NDUFB9	9.96E-169	0.610793318	0.356	0.132	1.92E-164	Malignant cells	NDUFB9
UBXN7	2.61E-168	0.74680248	0.269	0.083	5.03E-164	Malignant cells	UBXN7
COX17	6.80E-168	0.67461631	0.348	0.131	1.31E-163	Malignant cells	COX17
FOXO3	2.50E-167	0.789317549	0.299	0.102	4.81E-163	Malignant cells	FOXO3
LMBRD1	7.23E-165	0.575007691	0.285	0.093	1.39E-160	Malignant cells	LMBRD1
FMR1	8.69E-165	0.755720321	0.256	0.077	1.67E-160	Malignant cells	FMR1
RALA	9.31E-165	0.558007298	0.402	0.161	1.79E-160	Malignant cells	RALA
AIMP1	9.49E-164	0.569496575	0.287	0.094	1.83E-159	Malignant cells	AIMP1
HN1	1.10E-163	0.573565064	0.319	0.113	2.11E-159	Malignant cells	HN1
SNRPC	1.30E-163	0.735561772	0.274	0.089	2.50E-159	Malignant cells	SNRPC
TMEM9B	3.70E-163	0.68752211	0.27	0.086	7.13E-159	Malignant cells	TMEM9B
MTIF3	9.30E-163	0.581431764	0.26	0.08	1.79E-158	Malignant cells	MTIF3
SNRPE	1.81E-162	0.562300891	0.367	0.142	3.49E-158	Malignant cells	SNRPE
PAK2	4.33E-162	0.610943368	0.469	0.207	8.34E-158	Malignant cells	PAK2
SUPT4H1	9.69E-162	0.414474462	0.412	0.165	1.87E-157	Malignant cells	SUPT4H1
MAP2K1	1.70E-161	0.769024691	0.303	0.106	3.27E-157	Malignant cells	MAP2K1
ACSL3	6.50E-161	0.712010839	0.255	0.078	1.25E-156	Malignant cells	ACSL3
PLAC8	1.35E-160	1.378997152	0.274	0.098	2.59E-156	Malignant cells	PLAC8
CASP4	6.53E-160	0.668480526	0.375	0.15	1.26E-155	Malignant cells	CASP4
EIF4E	2.38E-159	0.54936139	0.263	0.083	4.57E-155	Malignant cells	EIF4E
WDR1	4.73E-159	0.587472082	0.371	0.145	9.10E-155	Malignant cells	WDR1
PDCD6IP	7.21E-159	0.471875793	0.381	0.149	1.39E-154	Malignant cells	PDCD6IP
ADAM10	1.18E-158	0.46793307	0.37	0.143	2.27E-154	Malignant cells	ADAM10
KHSRP	6.64E-158	0.786313982	0.254	0.08	1.28E-153	Malignant cells	KHSRP
REEP5	8.18E-158	0.452551789	0.458	0.196	1.58E-153	Malignant cells	REEP5
NDUFA1	9.10E-158	0.512788359	0.698	0.366	1.75E-153	Malignant cells	NDUFA1
MTPN	1.22E-157	0.4927319	0.465	0.201	2.34E-153	Malignant cells	MTPN
NUCB2	1.81E-157	0.650714135	0.28	0.094	3.49E-153	Malignant cells	NUCB2
TMED4	2.95E-157	0.488992548	0.3	0.103	5.68E-153	Malignant cells	TMED4
MRPL52	6.30E-157	0.823412051	0.257	0.082	1.21E-152	Malignant cells	MRPL52
ATP6V1A	1.63E-156	0.758673799	0.268	0.088	3.14E-152	Malignant cells	ATP6V1A
THAP9-AS1	9.58E-156	0.668833149	0.264	0.085	1.84E-151	Malignant cells	THAP9-AS1
ATP5C1	3.81E-155	0.54848983	0.315	0.114	7.34E-151	Malignant cells	ATP5C1
FYTTD1	5.90E-155	0.53996462	0.361	0.141	1.14E-150	Malignant cells	FYTTD1
IMP3	7.92E-155	0.529001198	0.265	0.085	1.53E-150	Malignant cells	IMP3
DBI	2.04E-154	0.639095757	0.473	0.22	3.92E-150	Malignant cells	DBI
KPNA4	3.26E-154	0.540757959	0.397	0.164	6.28E-150	Malignant cells	KPNA4
EIF4EBP2	4.07E-154	0.561862744	0.317	0.116	7.84E-150	Malignant cells	EIF4EBP2
SUCLG1	3.33E-153	0.586589306	0.261	0.084	6.42E-149	Malignant cells	SUCLG1
NDUFA6	5.26E-153	0.56873805	0.302	0.107	1.01E-148	Malignant cells	NDUFA6
STAU1	1.28E-152	0.394020712	0.396	0.16	2.46E-148	Malignant cells	STAU1
GANAB	3.74E-152	0.469331443	0.332	0.124	7.20E-148	Malignant cells	GANAB
ZDHHC5	5.25E-152	0.496876768	0.269	0.088	1.01E-147	Malignant cells	ZDHHC5
RBBP4	1.95E-151	0.621156522	0.251	0.08	3.75E-147	Malignant cells	RBBP4
TUG1	3.46E-151	0.620357118	0.287	0.1	6.67E-147	Malignant cells	TUG1
UFC1	1.12E-150	0.407756755	0.386	0.156	2.16E-146	Malignant cells	UFC1
ATP5I	2.26E-150	0.598583014	0.42	0.185	4.36E-146	Malignant cells	ATP5I
HLA-G	8.46E-150	0.688511928	0.304	0.112	1.63E-145	Malignant cells	HLA-G
TUFM	8.56E-150	0.443992738	0.352	0.136	1.65E-145	Malignant cells	TUFM
TOR1AIP2	1.00E-149	0.533866281	0.258	0.083	1.93E-145	Malignant cells	TOR1AIP2
PSMD8	2.70E-149	0.465165786	0.319	0.118	5.20E-145	Malignant cells	PSMD8
BICD2	1.02E-147	0.653432337	0.259	0.086	1.95E-143	Malignant cells	BICD2
RTFDC1	1.05E-147	0.560370534	0.294	0.105	2.02E-143	Malignant cells	RTFDC1
SOD2	2.12E-147	0.481274276	0.461	0.212	4.09E-143	Malignant cells	SOD2
TTC1	2.88E-147	0.447621098	0.333	0.128	5.54E-143	Malignant cells	TTC1
BCL9L	6.81E-147	0.734308359	0.259	0.086	1.31E-142	Malignant cells	BCL9L
BNIP3L	9.78E-147	0.614736809	0.273	0.094	1.88E-142	Malignant cells	BNIP3L
NUTF2	3.58E-146	0.525131723	0.283	0.099	6.89E-142	Malignant cells	NUTF2
EMC7	3.64E-146	0.403628209	0.342	0.131	7.01E-142	Malignant cells	EMC7
PPP2R2A	9.07E-146	0.36843011	0.381	0.155	1.75E-141	Malignant cells	PPP2R2A
RPA2	6.53E-145	0.563027984	0.261	0.088	1.26E-140	Malignant cells	RPA2
HSPA1A	1.10E-144	0.401380266	0.66	0.363	2.12E-140	Malignant cells	HSPA1A
HSPA4	6.47E-144	0.448195947	0.363	0.146	1.25E-139	Malignant cells	HSPA4
SF3B4	6.49E-144	0.329170779	0.361	0.144	1.25E-139	Malignant cells	SF3B4
BSDC1	2.01E-143	0.421544407	0.269	0.092	3.87E-139	Malignant cells	BSDC1
ARF4	4.76E-143	0.510911791	0.609	0.318	9.16E-139	Malignant cells	ARF4
EMC3	1.55E-142	0.503039219	0.283	0.1	2.98E-138	Malignant cells	EMC3
RBBP7	4.31E-140	0.504593118	0.276	0.098	8.30E-136	Malignant cells	RBBP7
EDF1	1.25E-139	0.598264382	0.268	0.094	2.40E-135	Malignant cells	EDF1
AES	2.68E-139	0.423317071	0.464	0.21	5.16E-135	Malignant cells	AES
PPP6C	3.80E-139	0.345315872	0.316	0.12	7.31E-135	Malignant cells	PPP6C
BAZ2B	3.10E-138	0.850598511	0.254	0.089	5.97E-134	Malignant cells	BAZ2B
MRPS21	2.78E-137	0.576491966	0.262	0.092	5.36E-133	Malignant cells	MRPS21
HMGN2	3.31E-137	0.461827464	0.555	0.275	6.38E-133	Malignant cells	HMGN2
CEBPB	7.38E-137	0.420472614	0.366	0.152	1.42E-132	Malignant cells	CEBPB
C19orf53	1.23E-136	0.521367617	0.292	0.109	2.37E-132	Malignant cells	C19orf53
NUCKS1	3.07E-136	0.546009149	0.478	0.231	5.92E-132	Malignant cells	NUCKS1
USMG5	4.05E-136	0.44360782	0.354	0.146	7.81E-132	Malignant cells	USMG5
XPO1	1.13E-135	0.446123889	0.326	0.129	2.18E-131	Malignant cells	XPO1
PRELID1	3.40E-135	0.675184616	0.251	0.087	6.55E-131	Malignant cells	PRELID1
FRMD4B	3.92E-135	0.403563359	0.253	0.087	7.56E-131	Malignant cells	FRMD4B
MTCH1	6.24E-134	0.317385238	0.389	0.165	1.20E-129	Malignant cells	MTCH1
PRR13	9.20E-134	0.408338712	0.464	0.215	1.77E-129	Malignant cells	PRR13
ELK3	9.70E-134	0.422176225	0.285	0.105	1.87E-129	Malignant cells	ELK3
PARP9	1.03E-133	0.457837052	0.307	0.119	1.98E-129	Malignant cells	PARP9
TAF13	1.32E-133	0.49917944	0.28	0.103	2.55E-129	Malignant cells	TAF13
TIMM17A	7.28E-133	0.44717238	0.263	0.093	1.40E-128	Malignant cells	TIMM17A
GNAI3	3.19E-132	0.298770067	0.44	0.196	6.13E-128	Malignant cells	GNAI3
TMBIM6	3.72E-132	0.508670134	0.809	0.509	7.15E-128	Malignant cells	TMBIM6
HCP5	1.82E-131	0.550322638	0.338	0.141	3.51E-127	Malignant cells	HCP5
STAT3	5.43E-131	0.396452841	0.506	0.242	1.04E-126	Malignant cells	STAT3
PSMB6	1.28E-130	0.426263159	0.309	0.122	2.47E-126	Malignant cells	PSMB6
MRPL33	2.67E-130	0.389740822	0.335	0.137	5.14E-126	Malignant cells	MRPL33
SAR1A	2.72E-130	0.428821134	0.309	0.122	5.24E-126	Malignant cells	SAR1A
PSMB3	3.00E-130	0.466251259	0.269	0.099	5.78E-126	Malignant cells	PSMB3
PNPLA2	4.82E-130	0.448077085	0.361	0.153	9.27E-126	Malignant cells	PNPLA2
OFD1	1.02E-129	0.477729974	0.374	0.161	1.97E-125	Malignant cells	OFD1
UBE2L3	1.21E-129	0.262858912	0.429	0.19	2.33E-125	Malignant cells	UBE2L3
SEPHS2	1.57E-129	0.471382437	0.256	0.091	3.02E-125	Malignant cells	SEPHS2
ERGIC1	1.74E-129	0.488790617	0.279	0.104	3.35E-125	Malignant cells	ERGIC1
CCT5	2.94E-129	0.359642342	0.347	0.144	5.65E-125	Malignant cells	CCT5
EIF2S3	3.73E-129	0.347969338	0.308	0.12	7.19E-125	Malignant cells	EIF2S3
HYOU1	5.20E-129	0.619892715	0.259	0.094	1.00E-124	Malignant cells	HYOU1
IST1	3.76E-128	0.397034226	0.304	0.119	7.24E-124	Malignant cells	IST1
CAPRIN1	9.84E-128	0.40668676	0.252	0.089	1.89E-123	Malignant cells	CAPRIN1
HECTD1	6.30E-127	0.551657747	0.264	0.097	1.21E-122	Malignant cells	HECTD1
STK38	9.61E-127	0.366542944	0.268	0.098	1.85E-122	Malignant cells	STK38
SRP14	1.20E-126	0.375407627	0.625	0.319	2.31E-122	Malignant cells	SRP14
TARDBP	3.78E-123	0.242264324	0.273	0.102	7.28E-119	Malignant cells	TARDBP
SLC25A36	5.00E-123	0.462532424	0.31	0.126	9.62E-119	Malignant cells	SLC25A36
TXNL1	5.50E-123	0.302603095	0.292	0.114	1.06E-118	Malignant cells	TXNL1
CAPZA1	1.67E-122	0.460084847	0.593	0.313	3.21E-118	Malignant cells	CAPZA1
EIF5B	7.52E-122	0.319472026	0.451	0.212	1.45E-117	Malignant cells	EIF5B
SLC9A3R1	7.79E-122	0.350739277	0.38	0.167	1.50E-117	Malignant cells	SLC9A3R1
YWHAG	8.19E-122	0.349686856	0.35	0.15	1.58E-117	Malignant cells	YWHAG
TAP1	2.18E-121	0.563859114	0.592	0.336	4.20E-117	Malignant cells	TAP1
TUBA1C	1.12E-120	0.600719404	0.345	0.155	2.16E-116	Malignant cells	TUBA1C
SARS	1.73E-120	0.43208701	0.252	0.093	3.33E-116	Malignant cells	SARS
SRP19	1.78E-120	0.277954502	0.318	0.13	3.43E-116	Malignant cells	SRP19
UBE2D1	3.52E-118	0.474297913	0.282	0.113	6.77E-114	Malignant cells	UBE2D1
STAT6	2.09E-117	0.369718876	0.307	0.127	4.02E-113	Malignant cells	STAT6
AFF4	4.53E-117	0.459807782	0.309	0.129	8.72E-113	Malignant cells	AFF4
TMEM167B	5.66E-117	0.278836675	0.253	0.094	1.09E-112	Malignant cells	TMEM167B
TAF10	5.66E-117	0.375634127	0.265	0.102	1.09E-112	Malignant cells	TAF10
VCP	7.36E-115	0.255792397	0.377	0.17	1.42E-110	Malignant cells	VCP
SEC63	1.30E-114	0.254365867	0.304	0.125	2.51E-110	Malignant cells	SEC63
HNRNPR	1.35E-114	0.271707338	0.455	0.218	2.60E-110	Malignant cells	HNRNPR
TKT	2.14E-114	0.560240871	0.292	0.122	4.12E-110	Malignant cells	TKT
SMC4	5.02E-114	0.45708359	0.461	0.231	9.67E-110	Malignant cells	SMC4
POLR1D	1.48E-113	0.246492773	0.44	0.208	2.85E-109	Malignant cells	POLR1D
BAX	3.23E-113	0.421604255	0.339	0.15	6.21E-109	Malignant cells	BAX
UBE2L6	7.17E-113	0.501707221	0.296	0.124	1.38E-108	Malignant cells	UBE2L6
PSMA3	2.03E-112	0.211788669	0.35	0.154	3.91E-108	Malignant cells	PSMA3
ANXA7	3.44E-112	0.357462065	0.261	0.101	6.63E-108	Malignant cells	ANXA7
ZCRB1	3.62E-112	0.353261885	0.271	0.108	6.97E-108	Malignant cells	ZCRB1
TSC22D2	4.23E-112	0.331905629	0.306	0.129	8.14E-108	Malignant cells	TSC22D2
PSMF1	1.23E-111	0.337496336	0.272	0.108	2.36E-107	Malignant cells	PSMF1
GDI1	1.65E-111	0.280258247	0.28	0.112	3.17E-107	Malignant cells	GDI1
TUBB	4.15E-111	0.54420719	0.31	0.136	7.99E-107	Malignant cells	TUBB
PIK3IP1	4.23E-111	0.435022186	0.332	0.146	8.15E-107	Malignant cells	PIK3IP1
MAP7D1	4.61E-111	0.390077764	0.291	0.121	8.88E-107	Malignant cells	MAP7D1
PSMB4	7.65E-111	0.231277896	0.459	0.219	1.47E-106	Malignant cells	PSMB4
CAPZA2	1.63E-110	0.289772291	0.285	0.116	3.13E-106	Malignant cells	CAPZA2
TCF25	5.42E-110	0.368017376	0.345	0.154	1.04E-105	Malignant cells	TCF25
NBR1	2.37E-109	0.363190046	0.265	0.105	4.57E-105	Malignant cells	NBR1
UBE2D2	2.78E-109	0.25288107	0.479	0.234	5.34E-105	Malignant cells	UBE2D2
HTATSF1	3.41E-109	0.309583712	0.267	0.106	6.57E-105	Malignant cells	HTATSF1
ETV6	2.54E-108	0.435455675	0.26	0.104	4.89E-104	Malignant cells	ETV6
ACP1	2.68E-108	0.262762584	0.274	0.11	5.15E-104	Malignant cells	ACP1
PSMB1	3.93E-108	0.209734923	0.404	0.188	7.56E-104	Malignant cells	PSMB1
TRMT112	1.03E-107	0.245514765	0.475	0.233	1.99E-103	Malignant cells	TRMT112
PSMD13	9.28E-107	0.30043213	0.268	0.109	1.79E-102	Malignant cells	PSMD13
ABI1	1.37E-106	0.227978355	0.332	0.146	2.65E-102	Malignant cells	ABI1
CNOT1	2.16E-106	0.221605592	0.301	0.127	4.16E-102	Malignant cells	CNOT1
CD99	9.82E-106	0.423366272	0.61	0.34	1.89E-101	Malignant cells	CD99
PPP1R2	1.32E-105	0.368210934	0.436	0.217	2.55E-101	Malignant cells	PPP1R2
FKBP1A	7.68E-105	0.297862689	0.37	0.171	1.48E-100	Malignant cells	FKBP1A
TSTD1	7.82E-105	0.288399089	0.251	0.098	1.51E-100	Malignant cells	TSTD1
SIAH2	2.48E-104	0.389914924	0.278	0.117	4.78E-100	Malignant cells	SIAH2
UBQLN1	7.44E-104	0.17130392	0.275	0.113	1.43E-99	Malignant cells	UBQLN1
IFI44	5.31E-103	0.48744042	0.344	0.163	1.02E-98	Malignant cells	IFI44
CSNK1A1	1.85E-102	0.297017159	0.263	0.108	3.57E-98	Malignant cells	CSNK1A1
UBE2B	2.08E-102	0.266728678	0.453	0.227	4.01E-98	Malignant cells	UBE2B
EAPP	4.43E-102	0.146523594	0.253	0.1	8.53E-98	Malignant cells	EAPP
TOMM20	5.60E-102	0.122638819	0.362	0.166	1.08E-97	Malignant cells	TOMM20
NONO	6.26E-102	0.173490056	0.447	0.218	1.20E-97	Malignant cells	NONO
ARL6IP1	8.87E-102	0.263210343	0.544	0.284	1.71E-97	Malignant cells	ARL6IP1
PTGES3	5.65E-101	0.186812655	0.516	0.262	1.09E-96	Malignant cells	PTGES3
EFHD2	2.43E-100	0.246806636	0.417	0.202	4.67E-96	Malignant cells	EFHD2
SNRPD1	2.81E-100	0.312814203	0.295	0.129	5.41E-96	Malignant cells	SNRPD1
CLIC1	1.78E-99	0.173809523	0.492	0.246	3.43E-95	Malignant cells	CLIC1
CNN2	2.96E-99	0.237897512	0.438	0.216	5.70E-95	Malignant cells	CNN2
ODF2L	4.60E-99	0.115673281	0.308	0.134	8.85E-95	Malignant cells	ODF2L
QKI	7.64E-99	0.379731814	0.288	0.126	1.47E-94	Malignant cells	QKI
HLA-F	1.42E-98	0.488465214	0.535	0.307	2.73E-94	Malignant cells	HLA-F
FAM214A	2.25E-97	0.327598879	0.251	0.103	4.34E-93	Malignant cells	FAM214A
ERBIN	3.44E-97	0.210963987	0.336	0.153	6.61E-93	Malignant cells	ERBIN
SRPRA	9.42E-97	0.222282289	0.354	0.165	1.81E-92	Malignant cells	SRPRA
SKP1	3.43E-96	0.180106965	0.522	0.268	6.60E-92	Malignant cells	SKP1
ABLIM1	8.95E-96	0.413002702	0.272	0.117	1.72E-91	Malignant cells	ABLIM1
SSR2	9.29E-96	0.222164773	0.522	0.271	1.79E-91	Malignant cells	SSR2
PSMB8	1.08E-95	0.182418828	0.429	0.211	2.08E-91	Malignant cells	PSMB8
SYF2	2.18E-95	0.12457885	0.354	0.165	4.20E-91	Malignant cells	SYF2
TGIF1	1.85E-94	0.238978261	0.255	0.107	3.55E-90	Malignant cells	TGIF1
SSBP1	2.58E-94	0.178716102	0.398	0.194	4.97E-90	Malignant cells	SSBP1
UBE2Q1	3.14E-94	0.183861162	0.313	0.142	6.04E-90	Malignant cells	UBE2Q1
RNF114	6.09E-94	0.201265229	0.263	0.112	1.17E-89	Malignant cells	RNF114
RAB5A	7.57E-94	0.196785252	0.363	0.173	1.46E-89	Malignant cells	RAB5A
JTB	2.10E-93	0.25669584	0.61	0.328	4.04E-89	Malignant cells	JTB
EGR1	1.28E-92	0.324588936	0.638	0.388	2.46E-88	Malignant cells	EGR1
PUM1	2.11E-92	0.142211105	0.355	0.168	4.06E-88	Malignant cells	PUM1
GADD45A	3.76E-92	0.247983125	0.428	0.219	7.24E-88	Malignant cells	GADD45A
XRCC5	1.07E-91	0.128488888	0.458	0.23	2.06E-87	Malignant cells	XRCC5
EIF2AK1	2.79E-91	0.187223797	0.273	0.119	5.38E-87	Malignant cells	EIF2AK1
COPA	9.89E-91	0.126314311	0.398	0.195	1.90E-86	Malignant cells	COPA
GBP1	4.17E-90	0.678649237	0.27	0.126	8.02E-86	Malignant cells	GBP1
GHITM	6.71E-90	0.136236959	0.395	0.193	1.29E-85	Malignant cells	GHITM
SSR1	2.02E-89	0.130148503	0.324	0.151	3.88E-85	Malignant cells	SSR1
RTF1	6.29E-89	0.25475282	0.259	0.113	1.21E-84	Malignant cells	RTF1
ATP13A3	8.35E-89	0.301965706	0.252	0.109	1.61E-84	Malignant cells	ATP13A3
PCBP1	2.29E-88	0.355916038	0.691	0.402	4.41E-84	Malignant cells	PCBP1
SREK1	3.03E-88	0.25298548	0.331	0.159	5.84E-84	Malignant cells	SREK1
MAGOH	5.60E-88	0.108397287	0.301	0.137	1.08E-83	Malignant cells	MAGOH
IL4R	1.51E-87	0.366473294	0.252	0.11	2.92E-83	Malignant cells	IL4R
DDB1	4.93E-87	0.2008181	0.25	0.108	9.50E-83	Malignant cells	DDB1
ATP6V1B2	1.85E-86	0.179097375	0.27	0.12	3.56E-82	Malignant cells	ATP6V1B2
TSPAN14	1.36E-85	0.198804066	0.276	0.124	2.62E-81	Malignant cells	TSPAN14
PRDX6	5.36E-85	0.129646657	0.344	0.167	1.03E-80	Malignant cells	PRDX6
PSME3	1.67E-84	0.10360111	0.275	0.123	3.21E-80	Malignant cells	PSME3
HSP90B1	1.71E-84	0.392546485	0.759	0.51	3.29E-80	Malignant cells	HSP90B1
GOLGA4	1.85E-84	0.16895053	0.367	0.182	3.56E-80	Malignant cells	GOLGA4
EBLN3	3.09E-84	0.174339671	0.251	0.109	5.95E-80	Malignant cells	EBLN3
CSDE1	4.01E-84	0.307646154	0.656	0.378	7.71E-80	Malignant cells	CSDE1
SNRPF	2.16E-83	0.315226415	0.302	0.145	4.16E-79	Malignant cells	SNRPF
ANP32A	2.30E-83	0.140153184	0.312	0.148	4.43E-79	Malignant cells	ANP32A
RHOB	3.48E-83	0.262268722	0.357	0.182	6.70E-79	Malignant cells	RHOB
TMEM50A	7.98E-82	0.233015321	0.578	0.321	1.54E-77	Malignant cells	TMEM50A
IFI16	5.00E-81	0.291360902	0.562	0.327	9.63E-77	Malignant cells	IFI16
SSR4	1.85E-80	0.229621836	0.301	0.146	3.56E-76	Malignant cells	SSR4
ENSA	2.98E-80	0.246200023	0.514	0.285	5.73E-76	Malignant cells	ENSA
ST13	1.16E-79	0.119673027	0.533	0.285	2.23E-75	Malignant cells	ST13
UBE2J1	4.67E-79	0.118689329	0.304	0.145	9.00E-75	Malignant cells	UBE2J1
DUSP5	5.83E-79	0.503651211	0.454	0.27	1.12E-74	Malignant cells	DUSP5
SPEN	6.26E-79	0.179259759	0.307	0.148	1.20E-74	Malignant cells	SPEN
ZCCHC6	1.37E-78	0.104229965	0.304	0.145	2.63E-74	Malignant cells	ZCCHC6
DNAJC3	3.58E-78	0.236329124	0.255	0.117	6.89E-74	Malignant cells	DNAJC3
NRDC	3.56E-77	0.176889848	0.259	0.119	6.85E-73	Malignant cells	NRDC
ANKRD11	4.99E-77	0.230039556	0.324	0.162	9.62E-73	Malignant cells	ANKRD11
MAN1A2	8.74E-77	0.121171627	0.564	0.309	1.68E-72	Malignant cells	MAN1A2
ATP1A1	9.15E-77	0.262796469	0.638	0.38	1.76E-72	Malignant cells	ATP1A1
RANBP9	1.36E-76	0.186199534	0.265	0.124	2.63E-72	Malignant cells	RANBP9
LASP1	5.91E-76	0.122676183	0.298	0.144	1.14E-71	Malignant cells	LASP1
LENG8	3.71E-75	0.17755066	0.276	0.132	7.13E-71	Malignant cells	LENG8
PRDM1	6.59E-75	0.310170688	0.351	0.186	1.27E-70	Malignant cells	PRDM1
GPI	9.38E-75	0.284677479	0.286	0.14	1.81E-70	Malignant cells	GPI
RASA2	3.73E-74	0.205502912	0.252	0.117	7.17E-70	Malignant cells	RASA2
TIPARP	3.90E-72	0.435594107	0.55	0.36	7.51E-68	Malignant cells	TIPARP
C19orf43	7.69E-72	0.100933944	0.496	0.27	1.48E-67	Malignant cells	C19orf43
ATP5EP2	8.25E-72	0.17621696	0.319	0.163	1.59E-67	Malignant cells	ATP5EP2
CTSS	4.76E-71	0.291155125	0.435	0.246	9.17E-67	Malignant cells	CTSS
SLC25A5	7.12E-71	0.215212937	0.576	0.331	1.37E-66	Malignant cells	SLC25A5
CD55	6.43E-66	0.272906578	0.509	0.307	1.24E-61	Malignant cells	CD55
MX1	3.20E-63	0.259529091	0.33	0.18	6.16E-59	Malignant cells	MX1
OST4	7.30E-62	0.142008388	0.5	0.29	1.40E-57	Malignant cells	OST4
HBB	9.70E-61	0.368611678	0.346	0.191	1.87E-56	Malignant cells	HBB
COX6C	4.00E-58	0.243121081	0.579	0.361	7.70E-54	Malignant cells	COX6C
HNRNPA3	2.98E-56	0.220248796	0.66	0.403	5.73E-52	Malignant cells	HNRNPA3
ATP5G2	8.15E-56	0.110166651	0.611	0.361	1.57E-51	Malignant cells	ATP5G2
CDC42	3.93E-55	0.286909635	0.788	0.538	7.58E-51	Malignant cells	CDC42
ATP1B3	1.44E-54	0.168461355	0.619	0.385	2.78E-50	Malignant cells	ATP1B3
ANP32B	9.94E-51	0.122059085	0.64	0.388	1.91E-46	Malignant cells	ANP32B
ZFAND5	1.06E-44	0.334768152	0.656	0.482	2.04E-40	Malignant cells	ZFAND5
HSPA5	4.00E-42	0.332368054	0.781	0.594	7.70E-38	Malignant cells	HSPA5
ARF6	3.77E-41	0.12689471	0.595	0.378	7.27E-37	Malignant cells	ARF6
PLP2	7.38E-26	0.249830109	0.449	0.343	1.42E-21	Malignant cells	PLP2
MT-RNR1	4.99E-22	0.104171031	0.985	0.976	9.60E-18	Malignant cells	MT-RNR1
PPIA	8.08E-13	0.126959165	0.789	0.647	1.56E-08	Malignant cells	PPIA
FCER1G	0	4.348003545	0.885	0.059	0	Mono/Macro	FCER1G
TYROBP	0	4.581316092	0.864	0.043	0	Mono/Macro	TYROBP
HLA-DRB1	0	3.284857331	0.935	0.172	0	Mono/Macro	HLA-DRB1
CD83	0	3.109983215	0.874	0.126	0	Mono/Macro	CD83
PLEK	0	4.516582524	0.789	0.043	0	Mono/Macro	PLEK
HLA-DPA1	0	3.237197066	0.905	0.163	0	Mono/Macro	HLA-DPA1
HLA-DRA	0	3.107583019	0.99	0.259	0	Mono/Macro	HLA-DRA
HLA-DPB1	0	3.125013965	0.87	0.15	0	Mono/Macro	HLA-DPB1
LYZ	0	6.830886682	0.722	0.022	0	Mono/Macro	LYZ
AIF1	0	7.011339841	0.706	0.008	0	Mono/Macro	AIF1
HLA-DRB5	0	4.265680808	0.703	0.049	0	Mono/Macro	HLA-DRB5
BCL2A1	0	4.115447558	0.697	0.05	0	Mono/Macro	BCL2A1
MS4A6A	0	7.202078768	0.649	0.006	0	Mono/Macro	MS4A6A
IL1B	0	7.122451207	0.657	0.016	0	Mono/Macro	IL1B
CTSZ	0	4.151164301	0.68	0.041	0	Mono/Macro	CTSZ
HLA-DQB1	0	4.036048483	0.661	0.041	0	Mono/Macro	HLA-DQB1
PLAUR1	0	3.274385622	0.779	0.159	0	Mono/Macro	PLAUR
HLA-DMB	0	3.848451885	0.645	0.04	0	Mono/Macro	HLA-DMB
HLA-DMA	0	3.050882645	0.684	0.085	0	Mono/Macro	HLA-DMA
HLA-DQA1	0	4.232679488	0.628	0.034	0	Mono/Macro	HLA-DQA1
CYBB	0	5.153174385	0.603	0.016	0	Mono/Macro	CYBB
IRF8	0	3.755840809	0.632	0.047	0	Mono/Macro	IRF8
CXCL81	0	3.325317583	0.729	0.165	0	Mono/Macro	CXCL8
PPIF	0	3.221784436	0.693	0.13	0	Mono/Macro	PPIF
CD86	0	5.345135646	0.557	0.013	0	Mono/Macro	CD86
CCDC88A	0	3.631867674	0.564	0.045	0	Mono/Macro	CCDC88A
LGALS1	0	2.803298724	0.592	0.074	0	Mono/Macro	LGALS1
CTSH	0	2.787070093	0.596	0.114	0	Mono/Macro	CTSH
BASP1	0	3.337031718	0.537	0.059	0	Mono/Macro	BASP1
MS4A7	0	6.973228484	0.482	0.004	0	Mono/Macro	MS4A7
IGSF6	0	8.456192355	0.47	0.001	0	Mono/Macro	IGSF6
CCL3	0	3.576446026	0.524	0.059	0	Mono/Macro	CCL3
SLAMF7	0	2.835325773	0.538	0.075	0	Mono/Macro	SLAMF7
CD4	0	2.346291249	0.532	0.07	0	Mono/Macro	CD4
CXCL2	0	4.179967894	0.518	0.057	0	Mono/Macro	CXCL2
TGFBI	0	5.354653703	0.475	0.014	0	Mono/Macro	TGFBI
PHACTR1	0	4.659786221	0.457	0.012	0	Mono/Macro	PHACTR1
LILRB4	0	7.625402495	0.44	0.002	0	Mono/Macro	LILRB4
THEMIS2	0	3.567524759	0.475	0.042	0	Mono/Macro	THEMIS2
PTPRE	0	3.46658108	0.46	0.028	0	Mono/Macro	PTPRE
ALDH2	0	4.973383606	0.45	0.02	0	Mono/Macro	ALDH2
G0S2	0	5.736208618	0.44	0.014	0	Mono/Macro	G0S2
SPI1	0	6.478874946	0.43	0.004	0	Mono/Macro	SPI1
MNDA	0	7.11703756	0.426	0.003	0	Mono/Macro	MNDA
SERPINA1	0	3.354906866	0.462	0.045	0	Mono/Macro	SERPINA1
LST1	0	5.521377252	0.407	0.005	0	Mono/Macro	LST1
JAML	0	2.506215704	0.446	0.049	0	Mono/Macro	JAML
HCK	0	6.783721566	0.394	0.004	0	Mono/Macro	HCK
CD74	0	1.953838089	0.997	0.609	0	Mono/Macro	CD74
CCL3L3	0	3.745895258	0.43	0.043	0	Mono/Macro	CCL3L3
FCGR2A	0	6.986685513	0.39	0.005	0	Mono/Macro	FCGR2A
PTGS2	0	5.827453855	0.397	0.012	0	Mono/Macro	PTGS2
LILRB2	0	8.58697848	0.385	0.001	0	Mono/Macro	LILRB2
DSE	0	3.239759457	0.434	0.051	0	Mono/Macro	DSE
FPR1	0	8.421205276	0.385	0.002	0	Mono/Macro	FPR1
SH2B3	0	3.278694851	0.408	0.025	0	Mono/Macro	SH2B3
C1orf162	0	3.550357879	0.403	0.021	0	Mono/Macro	C1orf162
CPVL	0	8.261164268	0.381	0.003	0	Mono/Macro	CPVL
FGR	0	4.245272632	0.392	0.017	0	Mono/Macro	FGR
MPEG1	0	6.725133445	0.374	0.003	0	Mono/Macro	MPEG1
RNASE6	0	6.602645391	0.372	0.003	0	Mono/Macro	RNASE6
OLR1	0	7.916683554	0.365	0.003	0	Mono/Macro	OLR1
TIMP1	0	4.537894945	0.387	0.03	0	Mono/Macro	TIMP1
C5AR1	0	6.818343166	0.354	0.006	0	Mono/Macro	C5AR1
TMEM176B	0	7.528330178	0.338	0.003	0	Mono/Macro	TMEM176B
EREG	0	6.627326855	0.342	0.008	0	Mono/Macro	EREG
KCTD12	0	4.969445006	0.342	0.009	0	Mono/Macro	KCTD12
LILRB1	0	4.46453565	0.332	0.009	0	Mono/Macro	LILRB1
TMEM176A	0	6.908168175	0.325	0.004	0	Mono/Macro	TMEM176A
CSF2RB	0	4.52493692	0.326	0.01	0	Mono/Macro	CSF2RB
C1QC	0	7.062415047	0.32	0.006	0	Mono/Macro	C1QC
CSF1R	0	7.356465737	0.315	0.001	0	Mono/Macro	CSF1R
FAM26F	0	4.498957917	0.332	0.02	0	Mono/Macro	FAM26F
FGL2	0	4.454761377	0.32	0.012	0	Mono/Macro	FGL2
CD14	0	6.286976705	0.313	0.006	0	Mono/Macro	CD14
ADGRE2	0	4.620065982	0.319	0.016	0	Mono/Macro	ADGRE2
NCF2	0	6.010797658	0.307	0.004	0	Mono/Macro	NCF2
C1QB	0	7.10400165	0.306	0.005	0	Mono/Macro	C1QB
FAM49A	0	3.49749862	0.31	0.016	0	Mono/Macro	FAM49A
SERPINF1	0	5.608163936	0.294	0.006	0	Mono/Macro	SERPINF1
FCGR2C	0	5.451436541	0.291	0.004	0	Mono/Macro	FCGR2C
CLEC4A	0	6.662278255	0.28	0.002	0	Mono/Macro	CLEC4A
SLC7A7	0	5.751526375	0.278	0.004	0	Mono/Macro	SLC7A7
C1QA	0	7.194898106	0.276	0.004	0	Mono/Macro	C1QA
TLR2	0	3.933856109	0.29	0.02	0	Mono/Macro	TLR2
TFEC	0	6.208600636	0.267	0.002	0	Mono/Macro	TFEC
FCGR3A	0	3.648588924	0.28	0.016	0	Mono/Macro	FCGR3A
PLXDC2	0	6.055075922	0.267	0.004	0	Mono/Macro	PLXDC2
FCGR2B	0	4.488515593	0.27	0.008	0	Mono/Macro	FCGR2B
SLC43A2	0	3.823514365	0.281	0.02	0	Mono/Macro	SLC43A2
HLA-DOA	0	3.80045257	0.271	0.011	0	Mono/Macro	HLA-DOA
RASSF4	0	4.737139356	0.268	0.008	0	Mono/Macro	RASSF4
MMP9	0	6.556194857	0.261	0.004	0	Mono/Macro	MMP9
LAIR1	0	4.105486212	0.266	0.01	0	Mono/Macro	LAIR1
EMILIN2	0	4.855038448	0.261	0.006	0	Mono/Macro	EMILIN2
C1orf54	0	5.147827142	0.261	0.01	0	Mono/Macro	C1orf54
CCRL2	0	5.77672116	0.253	0.004	0	Mono/Macro	CCRL2
LY86	0	3.914976489	0.251	0.009	0	Mono/Macro	LY86
SLC31A2	1.31E-302	3.432333857	0.319	0.028	2.52E-298	Mono/Macro	SLC31A2
IL18	3.64E-278	4.191345161	0.267	0.021	7.02E-274	Mono/Macro	IL18
TNFSF13B	3.13E-277	2.746428976	0.29	0.024	6.03E-273	Mono/Macro	TNFSF13B
GPR183	1.96E-275	2.205880028	0.771	0.212	3.78E-271	Mono/Macro	GPR183
RHOQ	3.67E-275	2.644018289	0.372	0.043	7.06E-271	Mono/Macro	RHOQ
LY96	1.77E-273	2.773011054	0.299	0.027	3.42E-269	Mono/Macro	LY96
ITGB2	3.84E-266	2.090907854	0.606	0.116	7.40E-262	Mono/Macro	ITGB2
UCP2	4.83E-266	2.180967585	0.613	0.125	9.29E-262	Mono/Macro	UCP2
AP1S2	9.87E-261	2.415463053	0.469	0.074	1.90E-256	Mono/Macro	AP1S2
CECR1	3.32E-257	2.348520334	0.375	0.046	6.39E-253	Mono/Macro	CECR1
ANXA5	9.41E-251	2.276931074	0.737	0.233	1.81E-246	Mono/Macro	ANXA5
SNAI1	1.06E-249	2.695133337	0.418	0.062	2.04E-245	Mono/Macro	SNAI1
SLC43A3	1.20E-248	3.2937283	0.278	0.026	2.30E-244	Mono/Macro	SLC43A3
RGS2	1.54E-246	1.916250021	0.86	0.299	2.96E-242	Mono/Macro	RGS2
ATF5	1.95E-245	2.718651184	0.411	0.062	3.76E-241	Mono/Macro	ATF5
PIK3AP1	9.34E-245	2.556175881	0.303	0.031	1.80E-240	Mono/Macro	PIK3AP1
GLA	3.93E-242	2.263489901	0.547	0.111	7.56E-238	Mono/Macro	GLA
RNF130	5.79E-235	2.6002541	0.514	0.107	1.11E-230	Mono/Macro	RNF130
NPC21	1.31E-234	2.154159784	0.791	0.29	2.52E-230	Mono/Macro	NPC2
CXCL3	6.10E-234	4.132236697	0.317	0.039	1.17E-229	Mono/Macro	CXCL3
TCF4	2.29E-232	2.87532648	0.345	0.045	4.42E-228	Mono/Macro	TCF4
SERPINB9	9.67E-232	1.892307057	0.678	0.166	1.86E-227	Mono/Macro	SERPINB9
FTL	2.61E-230	1.579641537	0.96	0.611	5.03E-226	Mono/Macro	FTL
STX11	7.40E-225	2.277795923	0.46	0.082	1.43E-220	Mono/Macro	STX11
SNX10	4.44E-220	2.572547966	0.304	0.035	8.55E-216	Mono/Macro	SNX10
CST31	8.44E-219	1.971202555	0.786	0.291	1.62E-214	Mono/Macro	CST3
CLEC7A	2.50E-217	2.834572118	0.401	0.068	4.81E-213	Mono/Macro	CLEC7A
ARRB2	2.56E-217	2.027522357	0.455	0.079	4.93E-213	Mono/Macro	ARRB2
THBD	1.16E-215	3.44821382	0.323	0.044	2.22E-211	Mono/Macro	THBD
CCL4L2	1.36E-214	2.27206058	0.375	0.056	2.62E-210	Mono/Macro	CCL4L2
RASSF2	5.16E-214	2.336995964	0.293	0.033	9.94E-210	Mono/Macro	RASSF2
LAPTM5	4.70E-212	1.654642345	0.684	0.167	9.05E-208	Mono/Macro	LAPTM5
FNIP2	6.00E-207	2.989995761	0.253	0.026	1.16E-202	Mono/Macro	FNIP2
RELT	1.42E-206	2.550897522	0.307	0.039	2.73E-202	Mono/Macro	RELT
SOD21	3.30E-206	2.256824283	0.75	0.29	6.34E-202	Mono/Macro	SOD2
HBEGF	9.47E-206	2.826446338	0.447	0.09	1.82E-201	Mono/Macro	HBEGF
IER31	1.10E-205	2.094023752	0.776	0.302	2.11E-201	Mono/Macro	IER3
FCGRT	1.24E-205	2.929162319	0.355	0.056	2.39E-201	Mono/Macro	FCGRT
GSTO1	4.35E-205	2.294029783	0.506	0.111	8.37E-201	Mono/Macro	GSTO1
KLF41	1.03E-204	1.76320177	0.782	0.271	1.98E-200	Mono/Macro	KLF4
DPYSL2	6.46E-203	2.894715425	0.26	0.028	1.24E-198	Mono/Macro	DPYSL2
ICAM1	2.36E-199	1.953393702	0.563	0.136	4.55E-195	Mono/Macro	ICAM1
CTSS1	5.06E-199	1.875020546	0.792	0.298	9.74E-195	Mono/Macro	CTSS
GRINA	9.05E-197	2.768709009	0.326	0.048	1.74E-192	Mono/Macro	GRINA
ALOX5AP	1.18E-196	2.106800499	0.566	0.14	2.28E-192	Mono/Macro	ALOX5AP
PSAP1	7.99E-196	1.804359739	0.867	0.452	1.54E-191	Mono/Macro	PSAP
VIM	1.84E-187	1.410920889	0.911	0.383	3.55E-183	Mono/Macro	VIM
WAS	3.13E-181	1.573860321	0.437	0.082	6.04E-177	Mono/Macro	WAS
NAMPT	1.11E-178	1.737659423	0.812	0.393	2.13E-174	Mono/Macro	NAMPT
PLEKHO1	8.20E-177	2.112835684	0.253	0.03	1.58E-172	Mono/Macro	PLEKHO1
GPX11	6.81E-175	2.045492728	0.543	0.143	1.31E-170	Mono/Macro	GPX1
NR4A3	6.85E-175	1.629924035	0.649	0.183	1.32E-170	Mono/Macro	NR4A3
RNASET2	7.50E-175	1.908416058	0.388	0.071	1.44E-170	Mono/Macro	RNASET2
ZEB2	2.14E-173	1.523700449	0.478	0.099	4.13E-169	Mono/Macro	ZEB2
LCP1	5.56E-172	1.464643264	0.762	0.235	1.07E-167	Mono/Macro	LCP1
IL6R	3.12E-171	2.191336193	0.306	0.046	6.00E-167	Mono/Macro	IL6R
CTSL	1.34E-166	2.742335777	0.356	0.067	2.58E-162	Mono/Macro	CTSL
MAFB	9.18E-165	2.985801759	0.368	0.076	1.77E-160	Mono/Macro	MAFB
HMOX1	2.38E-164	2.875562091	0.348	0.066	4.57E-160	Mono/Macro	HMOX1
ARPC1B	8.55E-162	1.524350678	0.745	0.275	1.65E-157	Mono/Macro	ARPC1B
PEA151	9.02E-159	1.603283197	0.723	0.27	1.74E-154	Mono/Macro	PEA15
GLIPR2	1.05E-156	2.167937749	0.257	0.035	2.02E-152	Mono/Macro	GLIPR2
LYN1	9.93E-156	1.612782096	0.642	0.209	1.91E-151	Mono/Macro	LYN
NINJ1	7.46E-155	2.381422262	0.315	0.055	1.44E-150	Mono/Macro	NINJ1
CTSC	4.16E-154	1.705243479	0.652	0.217	8.01E-150	Mono/Macro	CTSC
IL1A	7.09E-154	2.820651516	0.251	0.036	1.37E-149	Mono/Macro	IL1A
CAPG	1.60E-153	2.092014209	0.515	0.148	3.07E-149	Mono/Macro	CAPG
NAF1	6.53E-153	1.99597395	0.358	0.069	1.26E-148	Mono/Macro	NAF1
SOCS3	6.84E-153	1.566121394	0.651	0.206	1.32E-148	Mono/Macro	SOCS3
OGFRL1	1.98E-152	2.53701812	0.263	0.039	3.81E-148	Mono/Macro	OGFRL1
LPXN	7.42E-152	1.38208276	0.475	0.108	1.43E-147	Mono/Macro	LPXN
GK	3.51E-151	2.46546124	0.342	0.068	6.76E-147	Mono/Macro	GK
CD53	7.28E-150	1.209775871	0.717	0.212	1.40E-145	Mono/Macro	CD53
ERN1	8.27E-149	1.708591685	0.417	0.094	1.59E-144	Mono/Macro	ERN1
PRMT9	1.46E-147	1.840630309	0.325	0.058	2.82E-143	Mono/Macro	PRMT9
KYNU	1.19E-146	2.094480503	0.429	0.106	2.30E-142	Mono/Macro	KYNU
TWISTNB	1.73E-146	2.032334951	0.413	0.096	3.33E-142	Mono/Macro	TWISTNB
COTL1	2.51E-145	1.48906555	0.605	0.18	4.82E-141	Mono/Macro	COTL1
WARS	2.61E-139	2.497545041	0.306	0.059	5.03E-135	Mono/Macro	WARS
GNAI2	2.72E-138	1.549796577	0.481	0.126	5.24E-134	Mono/Macro	GNAI2
CAT	2.11E-137	2.070795802	0.253	0.039	4.07E-133	Mono/Macro	CAT
HAVCR2	2.17E-136	1.655178584	0.276	0.045	4.18E-132	Mono/Macro	HAVCR2
SAMHD1	4.08E-136	1.467706186	0.657	0.238	7.86E-132	Mono/Macro	SAMHD1
NCKAP1L	4.26E-136	1.272492648	0.335	0.063	8.21E-132	Mono/Macro	NCKAP1L
CYB561A3	4.29E-136	2.662825575	0.297	0.057	8.26E-132	Mono/Macro	CYB561A3
ADAM8	2.70E-135	1.72996216	0.328	0.063	5.21E-131	Mono/Macro	ADAM8
SNHG15	3.22E-135	1.836075954	0.338	0.068	6.20E-131	Mono/Macro	SNHG15
RGS10	1.48E-133	1.526218104	0.509	0.145	2.85E-129	Mono/Macro	RGS10
RILPL2	2.02E-133	1.44471668	0.429	0.103	3.89E-129	Mono/Macro	RILPL2
CTSB1	3.29E-133	1.412066471	0.856	0.432	6.34E-129	Mono/Macro	CTSB
GMFG	1.55E-129	1.148629132	0.46	0.112	2.99E-125	Mono/Macro	GMFG
RAB31	6.09E-129	1.928015166	0.431	0.118	1.17E-124	Mono/Macro	RAB31
C9orf72	6.53E-129	2.435756567	0.255	0.044	1.26E-124	Mono/Macro	C9orf72
HCLS1	2.77E-127	1.1462422	0.592	0.171	5.34E-123	Mono/Macro	HCLS1
LITAF	2.02E-126	1.329534792	0.798	0.405	3.89E-122	Mono/Macro	LITAF
RASSF5	2.88E-126	1.502032506	0.557	0.179	5.54E-122	Mono/Macro	RASSF5
PAK1	1.33E-125	2.139333675	0.355	0.085	2.56E-121	Mono/Macro	PAK1
FTH1	2.24E-125	0.691119736	0.994	0.896	4.31E-121	Mono/Macro	FTH1
OTUD1	3.78E-125	2.194371928	0.294	0.058	7.28E-121	Mono/Macro	OTUD1
VASP	3.11E-124	1.550345359	0.511	0.158	5.99E-120	Mono/Macro	VASP
CD40	6.75E-124	2.533575436	0.274	0.052	1.30E-119	Mono/Macro	CD40
EIF4A3	6.51E-123	1.290305379	0.733	0.311	1.25E-118	Mono/Macro	EIF4A3
TNFRSF1B	3.62E-121	1.365681553	0.489	0.135	6.98E-117	Mono/Macro	TNFRSF1B
ARHGAP18	2.03E-120	2.183152182	0.276	0.053	3.90E-116	Mono/Macro	ARHGAP18
SGK11	2.24E-120	1.665196054	0.599	0.23	4.32E-116	Mono/Macro	SGK1
PRCP	1.98E-118	2.16129674	0.257	0.047	3.82E-114	Mono/Macro	PRCP
CTD-3014M21.1	2.12E-118	1.743704194	0.251	0.043	4.09E-114	Mono/Macro	CTD-3014M21.1
SH3BGRL	4.13E-118	1.390064451	0.459	0.129	7.96E-114	Mono/Macro	SH3BGRL
TET2	4.02E-116	1.739962451	0.374	0.096	7.75E-112	Mono/Macro	TET2
PDE4B	4.24E-115	1.184168395	0.535	0.159	8.15E-111	Mono/Macro	PDE4B
PFN1	4.85E-113	0.925774355	0.958	0.614	9.33E-109	Mono/Macro	PFN1
KDM6B	6.35E-113	1.219627833	0.563	0.183	1.22E-108	Mono/Macro	KDM6B
CCL4	2.07E-112	1.581588725	0.439	0.125	3.99E-108	Mono/Macro	CCL4
GLUL1	4.51E-112	1.425039435	0.644	0.265	8.68E-108	Mono/Macro	GLUL
PRKCB	1.28E-111	1.250374162	0.339	0.075	2.47E-107	Mono/Macro	PRKCB
IL10RA	1.47E-111	1.226973707	0.335	0.073	2.83E-107	Mono/Macro	IL10RA
NFKB1	4.38E-109	1.378183391	0.535	0.181	8.44E-105	Mono/Macro	NFKB1
VEGFA1	2.92E-108	1.918300325	0.472	0.162	5.62E-104	Mono/Macro	VEGFA
SLC20A1	5.58E-108	1.398231375	0.473	0.145	1.07E-103	Mono/Macro	SLC20A1
SYK	1.99E-107	1.958554459	0.329	0.082	3.82E-103	Mono/Macro	SYK
FAM49B	2.43E-107	1.425571044	0.488	0.158	4.69E-103	Mono/Macro	FAM49B
PPT1	7.11E-107	1.945201455	0.371	0.102	1.37E-102	Mono/Macro	PPT1
MIR22HG	1.71E-106	1.546437921	0.384	0.105	3.30E-102	Mono/Macro	MIR22HG
CREG1	2.98E-106	2.295105846	0.398	0.122	5.73E-102	Mono/Macro	CREG1
ATF31	1.70E-104	1.181497893	0.74	0.339	3.28E-100	Mono/Macro	ATF3
SPAG9	3.36E-103	1.47331627	0.43	0.131	6.47E-99	Mono/Macro	SPAG9
IRF7	5.26E-102	1.778451728	0.429	0.134	1.01E-97	Mono/Macro	IRF7
ARL5B	5.05E-101	1.491440713	0.512	0.185	9.72E-97	Mono/Macro	ARL5B
LCP2	1.20E-100	1.250473017	0.433	0.122	2.31E-96	Mono/Macro	LCP2
LAP3	1.28E-100	1.331515839	0.488	0.163	2.46E-96	Mono/Macro	LAP3
TNF	1.90E-100	1.366607079	0.354	0.09	3.65E-96	Mono/Macro	TNF
PLIN2	2.60E-100	1.781084189	0.345	0.09	5.01E-96	Mono/Macro	PLIN2
BRI31	3.10E-100	1.885515435	0.433	0.144	5.97E-96	Mono/Macro	BRI3
RGS1	9.77E-100	1.114185243	0.773	0.395	1.88E-95	Mono/Macro	RGS1
MFSD11	1.23E-99	1.657719069	0.491	0.179	2.37E-95	Mono/Macro	MFSD1
RASGEF1B	5.48E-99	1.080179018	0.511	0.169	1.05E-94	Mono/Macro	RASGEF1B
LIMS1	7.84E-99	1.333203588	0.511	0.178	1.51E-94	Mono/Macro	LIMS1
PTPN1	1.69E-98	1.318289182	0.506	0.176	3.26E-94	Mono/Macro	PTPN1
LACTB	2.34E-98	1.708315312	0.341	0.091	4.51E-94	Mono/Macro	LACTB
ETV3	6.20E-98	1.632703127	0.414	0.13	1.19E-93	Mono/Macro	ETV3
UVRAG	6.65E-98	1.439154492	0.299	0.069	1.28E-93	Mono/Macro	UVRAG
OAZ2	1.42E-96	1.786947115	0.348	0.097	2.73E-92	Mono/Macro	OAZ2
SRGN	1.87E-96	0.872490008	0.968	0.56	3.60E-92	Mono/Macro	SRGN
NR4A1	4.50E-96	0.998407734	0.685	0.281	8.67E-92	Mono/Macro	NR4A1
CORO1C	8.29E-96	2.131538296	0.264	0.06	1.60E-91	Mono/Macro	CORO1C
LSP1	1.07E-95	1.28839128	0.369	0.098	2.06E-91	Mono/Macro	LSP1
ACSL4	1.83E-95	1.455686291	0.264	0.056	3.53E-91	Mono/Macro	ACSL4
ZBTB10	3.54E-95	1.249773985	0.313	0.075	6.82E-91	Mono/Macro	ZBTB10
NFKBIZ	4.56E-95	1.132833731	0.654	0.271	8.78E-91	Mono/Macro	NFKBIZ
SH3BP5	1.84E-93	1.723886641	0.253	0.054	3.54E-89	Mono/Macro	SH3BP5
TPP1	1.09E-92	1.258329447	0.579	0.237	2.10E-88	Mono/Macro	TPP1
RIPK2	1.26E-92	2.118859624	0.253	0.056	2.42E-88	Mono/Macro	RIPK2
SMIM3	5.04E-92	2.150265449	0.277	0.068	9.71E-88	Mono/Macro	SMIM3
ACSL1	5.07E-92	2.544584568	0.253	0.058	9.75E-88	Mono/Macro	ACSL1
SKAP2	5.85E-92	1.643371308	0.345	0.098	1.13E-87	Mono/Macro	SKAP2
ZNF267	8.65E-92	1.132825121	0.442	0.141	1.67E-87	Mono/Macro	ZNF267
MTHFD2	1.03E-91	1.274691816	0.405	0.123	1.98E-87	Mono/Macro	MTHFD2
ST8SIA4	1.86E-91	1.200443058	0.251	0.052	3.58E-87	Mono/Macro	ST8SIA4
PFKFB3	2.60E-91	1.094819397	0.574	0.216	5.00E-87	Mono/Macro	PFKFB3
CDKN1A1	1.76E-90	0.89489291	0.874	0.487	3.39E-86	Mono/Macro	CDKN1A
MAP3K8	4.53E-88	1.274927826	0.505	0.188	8.71E-84	Mono/Macro	MAP3K8
ABL2	4.82E-88	2.003793419	0.26	0.061	9.27E-84	Mono/Macro	ABL2
MGAT1	5.56E-88	1.542728946	0.375	0.117	1.07E-83	Mono/Macro	MGAT1
PLAC81	2.50E-87	1.520799513	0.444	0.155	4.81E-83	Mono/Macro	PLAC8
NCOA4	1.73E-86	1.345614406	0.535	0.219	3.33E-82	Mono/Macro	NCOA4
TXN1	7.12E-86	1.354738497	0.716	0.363	1.37E-81	Mono/Macro	TXN
LGMN1	7.81E-86	1.935759472	0.391	0.136	1.50E-81	Mono/Macro	LGMN
INSIG1	1.36E-85	1.314746514	0.625	0.29	2.63E-81	Mono/Macro	INSIG1
LGALS91	3.94E-84	1.28299855	0.462	0.167	7.59E-80	Mono/Macro	LGALS9
RAPGEF1	1.07E-83	1.307227827	0.289	0.072	2.06E-79	Mono/Macro	RAPGEF1
ATG3	1.28E-80	1.488306138	0.313	0.09	2.47E-76	Mono/Macro	ATG3
M6PR	4.22E-80	1.225216346	0.494	0.193	8.12E-76	Mono/Macro	M6PR
GDI2	1.12E-79	1.182112379	0.596	0.273	2.16E-75	Mono/Macro	GDI2
GPSM3	2.87E-78	0.97682985	0.293	0.075	5.52E-74	Mono/Macro	GPSM3
PABPC4	3.09E-78	1.020697104	0.574	0.24	5.95E-74	Mono/Macro	PABPC4
ID2	5.35E-77	0.815166106	0.872	0.484	1.03E-72	Mono/Macro	ID2
CHMP1B	6.11E-77	1.094455139	0.677	0.338	1.18E-72	Mono/Macro	CHMP1B
GPR65	1.58E-76	1.299110281	0.339	0.1	3.04E-72	Mono/Macro	GPR65
GADD45B	4.46E-76	0.905737565	0.798	0.441	8.58E-72	Mono/Macro	GADD45B
CASP1	4.63E-75	1.438197002	0.307	0.09	8.91E-71	Mono/Macro	CASP1
GNA13	1.81E-74	1.178356392	0.397	0.134	3.49E-70	Mono/Macro	GNA13
CFLAR	2.66E-74	1.016843899	0.635	0.301	5.12E-70	Mono/Macro	CFLAR
CD48	3.58E-74	0.703598822	0.619	0.232	6.89E-70	Mono/Macro	CD48
SCO2	3.78E-74	1.449098534	0.312	0.094	7.27E-70	Mono/Macro	SCO2
CEBPB1	1.41E-73	1.419668412	0.509	0.225	2.71E-69	Mono/Macro	CEBPB
NR4A2	4.18E-73	0.823710596	0.804	0.431	8.04E-69	Mono/Macro	NR4A2
IFNGR1	5.23E-73	1.43651831	0.381	0.135	1.01E-68	Mono/Macro	IFNGR1
DUSP2	9.12E-73	0.932375446	0.72	0.345	1.76E-68	Mono/Macro	DUSP2
ADPGK	2.04E-72	1.288790392	0.276	0.076	3.93E-68	Mono/Macro	ADPGK
C15orf481	2.39E-72	0.961444193	0.62	0.284	4.59E-68	Mono/Macro	C15orf48
CSGALNACT2	4.56E-72	1.075331931	0.25	0.062	8.77E-68	Mono/Macro	CSGALNACT2
ZNF331	1.55E-70	0.883867115	0.631	0.27	2.99E-66	Mono/Macro	ZNF331
PPP1R18	4.18E-70	0.910275778	0.449	0.163	8.04E-66	Mono/Macro	PPP1R18
SELL	5.83E-70	1.31513368	0.309	0.091	1.12E-65	Mono/Macro	SELL
PNPLA8	1.11E-69	1.032984159	0.469	0.182	2.13E-65	Mono/Macro	PNPLA8
CARD16	1.70E-69	1.004371043	0.455	0.174	3.27E-65	Mono/Macro	CARD16
ZYX	3.29E-69	1.304497263	0.333	0.108	6.33E-65	Mono/Macro	ZYX
GRB2	3.53E-69	0.963000666	0.615	0.293	6.79E-65	Mono/Macro	GRB2
NUP62	8.02E-69	1.296941996	0.358	0.124	1.54E-64	Mono/Macro	NUP62
GLRX	2.34E-68	0.971322855	0.354	0.114	4.50E-64	Mono/Macro	GLRX
GNS	3.72E-67	2.001971236	0.261	0.077	7.16E-63	Mono/Macro	GNS
PIM3	3.77E-66	1.050338578	0.531	0.236	7.26E-62	Mono/Macro	PIM3
NXF1	9.56E-66	0.762316827	0.469	0.178	1.84E-61	Mono/Macro	NXF1
AREG	1.11E-65	1.517659888	0.382	0.146	2.13E-61	Mono/Macro	AREG
ZMIZ1	2.85E-65	1.634193595	0.25	0.07	5.48E-61	Mono/Macro	ZMIZ1
RPS9	3.40E-65	0.75011117	0.831	0.452	6.55E-61	Mono/Macro	RPS9
NFKBIE	4.71E-65	1.353691917	0.304	0.098	9.07E-61	Mono/Macro	NFKBIE
DBI1	5.65E-65	0.933328354	0.638	0.306	1.09E-60	Mono/Macro	DBI
DUSP6	2.13E-64	1.607305615	0.329	0.113	4.11E-60	Mono/Macro	DUSP6
TNFAIP8	8.40E-64	1.189917995	0.418	0.164	1.62E-59	Mono/Macro	TNFAIP8
POMP	1.20E-63	0.944014884	0.589	0.279	2.31E-59	Mono/Macro	POMP
CSRNP1	4.40E-63	0.707386746	0.632	0.284	8.48E-59	Mono/Macro	CSRNP1
CXCL161	6.14E-63	1.513144097	0.414	0.174	1.18E-58	Mono/Macro	CXCL16
GRN1	7.57E-63	1.014191758	0.571	0.27	1.46E-58	Mono/Macro	GRN
PNP	1.12E-62	0.911708527	0.657	0.341	2.15E-58	Mono/Macro	PNP
RTN4	2.05E-62	0.909032359	0.605	0.295	3.94E-58	Mono/Macro	RTN4
S100A4	3.71E-62	0.895713298	0.661	0.33	7.14E-58	Mono/Macro	S100A4
GLIPR1	6.95E-62	0.664300397	0.476	0.178	1.34E-57	Mono/Macro	GLIPR1
NABP1	8.41E-62	1.02072942	0.372	0.135	1.62E-57	Mono/Macro	NABP1
RHOG	1.97E-61	0.91578126	0.483	0.204	3.80E-57	Mono/Macro	RHOG
TYMP	2.21E-61	1.168933062	0.332	0.115	4.26E-57	Mono/Macro	TYMP
PITPNA	2.42E-61	1.291145748	0.281	0.088	4.65E-57	Mono/Macro	PITPNA
SYNGR21	2.96E-61	1.347631783	0.359	0.134	5.70E-57	Mono/Macro	SYNGR2
SLC7A5	7.68E-61	0.83291851	0.418	0.154	1.48E-56	Mono/Macro	SLC7A5
IFITM31	1.43E-60	1.11987672	0.655	0.388	2.74E-56	Mono/Macro	IFITM3
KLF10	5.17E-60	1.11571044	0.499	0.23	9.94E-56	Mono/Macro	KLF10
NFE2L2	7.03E-60	0.874336519	0.648	0.337	1.35E-55	Mono/Macro	NFE2L2
IFI44L	1.37E-59	1.026062267	0.453	0.188	2.63E-55	Mono/Macro	IFI44L
MALT1	1.77E-59	1.108080858	0.316	0.106	3.42E-55	Mono/Macro	MALT1
CMTM6	2.89E-58	0.877105272	0.595	0.294	5.57E-54	Mono/Macro	CMTM6
EVI2B	6.75E-58	0.535098403	0.449	0.163	1.30E-53	Mono/Macro	EVI2B
NFIL3	1.75E-57	1.618072679	0.289	0.099	3.36E-53	Mono/Macro	NFIL3
ACOT9	5.09E-57	1.315286102	0.273	0.088	9.81E-53	Mono/Macro	ACOT9
ATP6V1B21	6.18E-56	1.249834586	0.397	0.169	1.19E-51	Mono/Macro	ATP6V1B2
SERPINB11	1.17E-55	0.772341821	0.69	0.357	2.25E-51	Mono/Macro	SERPINB1
SDCBP	4.32E-55	0.776507468	0.654	0.346	8.32E-51	Mono/Macro	SDCBP
ARPC51	5.09E-55	0.891193448	0.651	0.352	9.81E-51	Mono/Macro	ARPC5
CKS2	8.73E-55	0.840297653	0.563	0.269	1.68E-50	Mono/Macro	CKS2
ETF1	2.34E-54	0.765596602	0.605	0.303	4.51E-50	Mono/Macro	ETF1
MAFF1	3.17E-54	1.029008239	0.534	0.264	6.11E-50	Mono/Macro	MAFF
RALA1	3.64E-54	1.095694667	0.504	0.246	7.01E-50	Mono/Macro	RALA
QKI1	6.31E-54	0.967399263	0.423	0.179	1.21E-49	Mono/Macro	QKI
ATP6V1F1	4.22E-53	1.080860427	0.455	0.209	8.12E-49	Mono/Macro	ATP6V1F
FLOT1	9.45E-53	1.329270432	0.257	0.084	1.82E-48	Mono/Macro	FLOT1
YBX1	4.06E-52	0.669654743	0.846	0.563	7.82E-48	Mono/Macro	YBX1
NAGK	6.77E-52	1.356417523	0.281	0.099	1.30E-47	Mono/Macro	NAGK
SEC61B1	7.08E-52	1.027093004	0.566	0.296	1.36E-47	Mono/Macro	SEC61B
WSB1	3.31E-51	0.662974762	0.727	0.404	6.38E-47	Mono/Macro	WSB1
ETS21	4.65E-51	1.367637279	0.381	0.166	8.95E-47	Mono/Macro	ETS2
DNTTIP2	2.11E-50	0.79346645	0.494	0.227	4.07E-46	Mono/Macro	DNTTIP2
ATP5E	2.30E-50	0.572120642	0.948	0.698	4.42E-46	Mono/Macro	ATP5E
ATP6V0D11	4.29E-50	0.783526401	0.583	0.296	8.26E-46	Mono/Macro	ATP6V0D1
S100A61	6.69E-50	0.558034652	0.749	0.392	1.29E-45	Mono/Macro	S100A6
BLOC1S6	9.24E-50	0.986800975	0.328	0.124	1.78E-45	Mono/Macro	BLOC1S6
USP36	2.04E-49	0.672170985	0.294	0.099	3.93E-45	Mono/Macro	USP36
HCST	2.92E-49	0.655979597	0.263	0.082	5.63E-45	Mono/Macro	HCST
ATP6V0B1	2.98E-49	0.967806404	0.468	0.223	5.73E-45	Mono/Macro	ATP6V0B
VAMP81	5.65E-49	0.71859486	0.737	0.421	1.09E-44	Mono/Macro	VAMP8
EFHD21	7.36E-49	0.79004448	0.545	0.275	1.42E-44	Mono/Macro	EFHD2
RNF149	1.63E-48	0.773670624	0.524	0.256	3.13E-44	Mono/Macro	RNF149
TUBB1	6.69E-48	0.96629312	0.434	0.194	1.29E-43	Mono/Macro	TUBB
ZFAS1	1.02E-47	0.626924573	0.556	0.27	1.96E-43	Mono/Macro	ZFAS1
CRTAP	1.09E-47	1.246046302	0.28	0.102	2.09E-43	Mono/Macro	CRTAP
TKT1	9.57E-47	0.884252111	0.41	0.18	1.84E-42	Mono/Macro	TKT
ETV61	1.13E-46	0.983777506	0.367	0.157	2.17E-42	Mono/Macro	ETV6
LDLRAD4	1.21E-46	0.907972532	0.271	0.092	2.33E-42	Mono/Macro	LDLRAD4
TIMP2	2.18E-46	1.35386445	0.263	0.093	4.20E-42	Mono/Macro	TIMP2
PPP1R15A	4.73E-46	0.607229051	0.866	0.586	9.11E-42	Mono/Macro	PPP1R15A
HSPA1A1	4.81E-46	0.938937189	0.734	0.47	9.26E-42	Mono/Macro	HSPA1A
OAZ1	5.69E-46	0.599867968	0.873	0.563	1.09E-41	Mono/Macro	OAZ1
H2AFY1	9.22E-46	0.717758788	0.67	0.374	1.78E-41	Mono/Macro	H2AFY
NFKBIA	9.33E-46	0.639262099	0.88	0.637	1.80E-41	Mono/Macro	NFKBIA
HEXB	1.62E-45	1.239573856	0.315	0.128	3.13E-41	Mono/Macro	HEXB
CLIC11	3.13E-45	0.761198928	0.61	0.332	6.02E-41	Mono/Macro	CLIC1
ASAH11	3.64E-45	1.093588536	0.466	0.237	7.01E-41	Mono/Macro	ASAH1
ARPC4	4.14E-45	1.095645436	0.319	0.127	7.96E-41	Mono/Macro	ARPC4
OXSR1	4.51E-45	1.078722191	0.31	0.122	8.68E-41	Mono/Macro	OXSR1
CD37	6.19E-45	0.523426759	0.291	0.101	1.19E-40	Mono/Macro	CD37
SNX31	1.02E-44	0.826937332	0.547	0.287	1.97E-40	Mono/Macro	SNX3
TAOK3	1.77E-44	0.642474523	0.397	0.169	3.41E-40	Mono/Macro	TAOK3
EDEM1	2.41E-44	0.977383774	0.332	0.135	4.64E-40	Mono/Macro	EDEM1
MAP2K3	5.24E-44	1.037711381	0.364	0.157	1.01E-39	Mono/Macro	MAP2K3
HIF1A	7.13E-44	0.896125212	0.429	0.201	1.37E-39	Mono/Macro	HIF1A
RB1	9.45E-44	1.102774076	0.28	0.107	1.82E-39	Mono/Macro	RB1
ATP13A31	2.02E-43	1.154894982	0.355	0.157	3.88E-39	Mono/Macro	ATP13A3
TRIB1	2.56E-43	1.031031349	0.33	0.138	4.93E-39	Mono/Macro	TRIB1
TLN1	4.75E-43	0.690037281	0.381	0.159	9.15E-39	Mono/Macro	TLN1
PARK7	4.94E-43	0.767549021	0.547	0.287	9.50E-39	Mono/Macro	PARK7
MAPKAPK2	2.77E-42	0.933584109	0.365	0.16	5.34E-38	Mono/Macro	MAPKAPK2
ATP5G31	3.49E-42	0.716300763	0.612	0.326	6.72E-38	Mono/Macro	ATP5G3
GNAQ	6.95E-42	1.188655754	0.263	0.099	1.34E-37	Mono/Macro	GNAQ
MOB1A	7.78E-42	0.688918963	0.606	0.333	1.50E-37	Mono/Macro	MOB1A
HERPUD1	1.34E-41	0.673263716	0.726	0.442	2.59E-37	Mono/Macro	HERPUD1
TPM3	2.81E-41	0.579198989	0.824	0.576	5.41E-37	Mono/Macro	TPM3
ARPC31	3.00E-41	0.593064449	0.776	0.466	5.77E-37	Mono/Macro	ARPC3
ATP2B1	3.50E-41	0.632999462	0.408	0.177	6.75E-37	Mono/Macro	ATP2B1
NDUFB2	6.11E-41	0.639034378	0.515	0.254	1.18E-36	Mono/Macro	NDUFB2
PPA11	8.16E-41	1.136382561	0.492	0.269	1.57E-36	Mono/Macro	PPA1
YWHAH	1.39E-40	1.276277032	0.307	0.131	2.68E-36	Mono/Macro	YWHAH
SKIL	1.43E-40	0.592671892	0.547	0.284	2.76E-36	Mono/Macro	SKIL
TMSB10	1.49E-40	0.563878093	0.905	0.65	2.86E-36	Mono/Macro	TMSB10
PTPN2	1.50E-40	0.72905033	0.416	0.194	2.90E-36	Mono/Macro	PTPN2
MAT2A	2.10E-40	0.873442407	0.253	0.093	4.04E-36	Mono/Macro	MAT2A
CD551	2.33E-40	0.667599946	0.665	0.374	4.49E-36	Mono/Macro	CD55
MYD88	3.09E-40	1.138078449	0.283	0.114	5.95E-36	Mono/Macro	MYD88
CD81	3.99E-40	1.071266611	0.263	0.099	7.69E-36	Mono/Macro	CD81
EPSTI1	5.28E-40	0.567212561	0.417	0.186	1.02E-35	Mono/Macro	EPSTI1
SLC3A2	5.95E-39	0.695334336	0.329	0.138	1.15E-34	Mono/Macro	SLC3A2
MXD11	7.67E-39	0.628706175	0.473	0.23	1.48E-34	Mono/Macro	MXD1
APBB1IP	8.32E-39	0.319444834	0.276	0.098	1.60E-34	Mono/Macro	APBB1IP
SNX9	1.02E-38	0.662694311	0.341	0.144	1.97E-34	Mono/Macro	SNX9
PRDX11	3.62E-38	0.613039344	0.696	0.39	6.97E-34	Mono/Macro	PRDX1
ENY2	4.58E-38	0.699858593	0.457	0.229	8.81E-34	Mono/Macro	ENY2
DHRS7	8.05E-38	0.66450841	0.378	0.17	1.55E-33	Mono/Macro	DHRS7
CCDC50	1.32E-37	1.443382449	0.266	0.109	2.54E-33	Mono/Macro	CCDC50
RHOA	1.64E-37	0.570602943	0.782	0.505	3.16E-33	Mono/Macro	RHOA
MARCKSL1	2.43E-37	0.644203057	0.479	0.24	4.67E-33	Mono/Macro	MARCKSL1
TUBA1B	2.47E-37	0.609807818	0.707	0.424	4.76E-33	Mono/Macro	TUBA1B
SNHG8	3.77E-37	0.613303589	0.431	0.204	7.26E-33	Mono/Macro	SNHG8
PNRC1	5.43E-37	0.596372697	0.775	0.522	1.05E-32	Mono/Macro	PNRC1
MX2	5.48E-37	0.628512291	0.358	0.158	1.05E-32	Mono/Macro	MX2
UBA52	5.57E-37	0.510659398	0.786	0.48	1.07E-32	Mono/Macro	UBA52
PREX1	2.34E-36	0.217783474	0.319	0.123	4.50E-32	Mono/Macro	PREX1
RAB4B	2.83E-36	0.822998967	0.283	0.117	5.45E-32	Mono/Macro	RAB4B
CYCS	3.25E-36	0.594058039	0.716	0.442	6.26E-32	Mono/Macro	CYCS
BNIP3L1	7.50E-36	1.097924522	0.335	0.157	1.44E-31	Mono/Macro	BNIP3L
FOSB	1.81E-35	0.372368973	0.949	0.823	3.48E-31	Mono/Macro	FOSB
TNFRSF10B	2.21E-35	0.994169099	0.268	0.111	4.25E-31	Mono/Macro	TNFRSF10B
USP12	5.17E-35	0.757096561	0.258	0.101	9.96E-31	Mono/Macro	USP12
AKIRIN2	6.13E-35	0.823582901	0.329	0.149	1.18E-30	Mono/Macro	AKIRIN2
BHLHE401	7.73E-35	0.584290305	0.694	0.417	1.49E-30	Mono/Macro	BHLHE40
USF2	1.17E-34	0.755718213	0.3	0.129	2.24E-30	Mono/Macro	USF2
KPNA2	1.19E-34	0.675462636	0.261	0.102	2.30E-30	Mono/Macro	KPNA2
OSBPL8	2.41E-34	0.584553157	0.333	0.147	4.63E-30	Mono/Macro	OSBPL8
MAPRE1	3.49E-34	0.555338097	0.473	0.248	6.71E-30	Mono/Macro	MAPRE1
FOSL2	4.47E-34	0.582955962	0.606	0.355	8.61E-30	Mono/Macro	FOSL2
IFITM2	6.09E-34	0.505328243	0.582	0.304	1.17E-29	Mono/Macro	IFITM2
BACH1	6.12E-34	0.799710361	0.274	0.114	1.18E-29	Mono/Macro	BACH1
SH3KBP1	6.21E-34	0.299775582	0.375	0.16	1.20E-29	Mono/Macro	SH3KBP1
IL1RN1	6.94E-34	0.726205583	0.551	0.313	1.34E-29	Mono/Macro	IL1RN
WTAP	1.70E-33	0.710145086	0.519	0.294	3.28E-29	Mono/Macro	WTAP
SEPT6	3.04E-33	0.392693017	0.364	0.158	5.85E-29	Mono/Macro	SEPT6
GSN1	4.30E-33	0.849890659	0.437	0.238	8.27E-29	Mono/Macro	GSN
HADHA	5.52E-33	0.583761733	0.371	0.177	1.06E-28	Mono/Macro	HADHA
PTPN18	6.76E-33	0.569898663	0.27	0.11	1.30E-28	Mono/Macro	PTPN18
PSME2	1.36E-32	0.630367833	0.457	0.24	2.61E-28	Mono/Macro	PSME2
PPP1R15B	3.18E-32	0.5341978	0.537	0.298	6.12E-28	Mono/Macro	PPP1R15B
PFDN5	3.30E-32	0.43419431	0.843	0.569	6.36E-28	Mono/Macro	PFDN5
APEX1	4.07E-32	0.928312662	0.255	0.105	7.83E-28	Mono/Macro	APEX1
MAP2K11	5.50E-32	0.727358466	0.362	0.176	1.06E-27	Mono/Macro	MAP2K1
MED13L	7.78E-32	0.785096411	0.261	0.109	1.50E-27	Mono/Macro	MED13L
SLC2A3	8.49E-32	0.423064288	0.556	0.282	1.64E-27	Mono/Macro	SLC2A3
LRRC75A-AS1	9.27E-32	0.425729302	0.626	0.35	1.78E-27	Mono/Macro	LRRC75A-AS1
DDX21	9.64E-32	0.45348749	0.574	0.318	1.86E-27	Mono/Macro	DDX21
YBX31	1.84E-31	0.821881627	0.476	0.272	3.54E-27	Mono/Macro	YBX3
CD631	1.97E-31	0.655158042	0.724	0.482	3.79E-27	Mono/Macro	CD63
CEBPD	2.02E-31	1.085939633	0.266	0.116	3.89E-27	Mono/Macro	CEBPD
FKBP1A1	2.09E-31	0.733851524	0.447	0.241	4.01E-27	Mono/Macro	FKBP1A
RANBP2	2.58E-31	0.531321045	0.401	0.193	4.97E-27	Mono/Macro	RANBP2
BCL3	3.24E-31	0.700156566	0.398	0.204	6.24E-27	Mono/Macro	BCL3
DBNL1	4.13E-31	0.772708686	0.328	0.157	7.95E-27	Mono/Macro	DBNL
ARL8B1	4.27E-31	0.578770158	0.517	0.287	8.22E-27	Mono/Macro	ARL8B
UBE2S	6.80E-31	0.32552566	0.449	0.222	1.31E-26	Mono/Macro	UBE2S
RBM3	7.66E-31	0.435330636	0.602	0.343	1.47E-26	Mono/Macro	RBM3
SRA1	1.27E-30	1.043162199	0.255	0.111	2.45E-26	Mono/Macro	SRA1
LTA4H	1.86E-30	0.90719826	0.303	0.142	3.58E-26	Mono/Macro	LTA4H
CFL1	2.13E-30	0.311365402	0.978	0.862	4.10E-26	Mono/Macro	CFL1
EIF3K	3.41E-30	0.45583382	0.462	0.242	6.57E-26	Mono/Macro	EIF3K
PTGER4	3.50E-30	0.170831624	0.374	0.166	6.73E-26	Mono/Macro	PTGER4
ATP1B31	4.56E-30	0.572887802	0.716	0.467	8.77E-26	Mono/Macro	ATP1B3
PRR131	5.15E-30	0.526651816	0.541	0.303	9.92E-26	Mono/Macro	PRR13
LDHB	5.32E-30	0.385431471	0.455	0.223	1.02E-25	Mono/Macro	LDHB
ADM1	5.36E-30	0.775306074	0.439	0.237	1.03E-25	Mono/Macro	ADM
PLSCR11	5.58E-30	0.314389348	0.664	0.363	1.07E-25	Mono/Macro	PLSCR1
FAM53C	9.15E-30	0.549887163	0.333	0.155	1.76E-25	Mono/Macro	FAM53C
NUDT3	9.17E-30	0.934065474	0.258	0.114	1.77E-25	Mono/Macro	NUDT3
TUBB4B	9.41E-30	0.415213366	0.545	0.305	1.81E-25	Mono/Macro	TUBB4B
CITED2	1.27E-29	0.495312049	0.387	0.189	2.44E-25	Mono/Macro	CITED2
TUBA1C1	1.76E-29	0.495109243	0.433	0.221	3.38E-25	Mono/Macro	TUBA1C
PRDX3	2.39E-29	0.995394651	0.277	0.127	4.59E-25	Mono/Macro	PRDX3
ATP5EP21	3.49E-29	0.523957992	0.416	0.216	6.72E-25	Mono/Macro	ATP5EP2
CHST11	4.47E-29	0.359737846	0.251	0.101	8.61E-25	Mono/Macro	CHST11
PLEKHB2	1.61E-28	0.627184866	0.374	0.192	3.10E-24	Mono/Macro	PLEKHB2
NAP1L1	2.38E-28	0.441753039	0.861	0.578	4.58E-24	Mono/Macro	NAP1L1
REL	2.59E-28	0.421376672	0.508	0.276	5.00E-24	Mono/Macro	REL
NUMB	2.99E-28	0.877548945	0.284	0.134	5.76E-24	Mono/Macro	NUMB
RPL28	4.15E-28	0.421816446	0.481	0.258	7.99E-24	Mono/Macro	RPL28
ARL4C	4.81E-28	0.501368132	0.566	0.326	9.27E-24	Mono/Macro	ARL4C
RABGGTB	8.03E-28	0.532575376	0.309	0.145	1.55E-23	Mono/Macro	RABGGTB
ARHGAP30	1.08E-27	0.15948665	0.261	0.108	2.08E-23	Mono/Macro	ARHGAP30
BZW2	1.11E-27	0.749476745	0.27	0.123	2.14E-23	Mono/Macro	BZW2
PSMB31	1.32E-27	0.776777711	0.32	0.159	2.54E-23	Mono/Macro	PSMB3
JOSD1	2.54E-27	0.398240123	0.414	0.213	4.89E-23	Mono/Macro	JOSD1
RNF19B	2.90E-27	0.624747156	0.468	0.27	5.58E-23	Mono/Macro	RNF19B
JMJD1C	3.04E-27	0.333093524	0.472	0.25	5.84E-23	Mono/Macro	JMJD1C
LAMTOR4	3.20E-27	0.74120379	0.254	0.112	6.17E-23	Mono/Macro	LAMTOR4
SUB1	6.95E-27	0.428413173	0.749	0.491	1.34E-22	Mono/Macro	SUB1
ATP6AP11	7.82E-27	0.639387942	0.397	0.214	1.51E-22	Mono/Macro	ATP6AP1
ATP5L	1.00E-26	0.397199503	0.745	0.469	1.93E-22	Mono/Macro	ATP5L
SERF21	1.03E-26	0.415145407	0.844	0.554	1.98E-22	Mono/Macro	SERF2
RPS28	1.94E-26	0.423755617	0.773	0.49	3.73E-22	Mono/Macro	RPS28
ACTB	2.39E-26	0.241709346	0.986	0.942	4.60E-22	Mono/Macro	ACTB
TRIM22	2.83E-26	0.32984181	0.392	0.198	5.45E-22	Mono/Macro	TRIM22
LAMTOR11	3.22E-26	0.889023504	0.294	0.145	6.19E-22	Mono/Macro	LAMTOR1
NDUFA4	4.38E-26	0.425405277	0.642	0.39	8.42E-22	Mono/Macro	NDUFA4
TMEM123	5.03E-26	0.528803031	0.501	0.29	9.69E-22	Mono/Macro	TMEM123
DUSP1	6.66E-26	0.480048009	0.789	0.567	1.28E-21	Mono/Macro	DUSP1
PURB	7.35E-26	0.831162644	0.264	0.125	1.41E-21	Mono/Macro	PURB
SLC25A6	9.34E-26	0.465070755	0.618	0.375	1.80E-21	Mono/Macro	SLC25A6
IFRD1	9.65E-26	0.453660502	0.472	0.263	1.86E-21	Mono/Macro	IFRD1
CCNH	1.29E-25	0.427247902	0.277	0.128	2.49E-21	Mono/Macro	CCNH
TRAPPC1	1.67E-25	0.784803245	0.26	0.121	3.22E-21	Mono/Macro	TRAPPC1
YWHAG1	1.72E-25	0.58915066	0.404	0.222	3.30E-21	Mono/Macro	YWHAG
PICALM1	3.91E-25	0.488898179	0.44	0.243	7.52E-21	Mono/Macro	PICALM
ARHGDIB	4.98E-25	0.361519639	0.734	0.436	9.59E-21	Mono/Macro	ARHGDIB
STAT61	5.31E-25	0.456311619	0.364	0.191	1.02E-20	Mono/Macro	STAT6
RPS13	6.00E-25	0.355745652	0.945	0.785	1.15E-20	Mono/Macro	RPS13
ENO11	6.47E-25	0.455518112	0.719	0.455	1.25E-20	Mono/Macro	ENO1
ACTR3	9.46E-25	0.456042432	0.688	0.449	1.82E-20	Mono/Macro	ACTR3
SEPT2	1.05E-24	0.41138601	0.462	0.262	2.02E-20	Mono/Macro	SEPT2
ARHGDIA	1.18E-24	0.673584565	0.273	0.131	2.26E-20	Mono/Macro	ARHGDIA
RXRA1	1.31E-24	0.895547181	0.29	0.148	2.52E-20	Mono/Macro	RXRA
CDC37	1.50E-24	0.637976684	0.27	0.128	2.88E-20	Mono/Macro	CDC37
STAT2	1.59E-24	0.610478023	0.258	0.121	3.06E-20	Mono/Macro	STAT2
ADAM17	1.80E-24	0.844443383	0.283	0.142	3.47E-20	Mono/Macro	ADAM17
RPS24	1.87E-24	0.361469885	0.955	0.772	3.60E-20	Mono/Macro	RPS24
NDUFA12	1.94E-24	0.77986818	0.273	0.133	3.73E-20	Mono/Macro	NDUFA12
ATP5J21	2.35E-24	0.383198469	0.511	0.292	4.53E-20	Mono/Macro	ATP5J2
OS91	2.98E-24	0.496266516	0.492	0.292	5.73E-20	Mono/Macro	OS9
H2AFX	3.31E-24	0.39247124	0.294	0.14	6.37E-20	Mono/Macro	H2AFX
ARL6IP5	3.43E-24	0.336277187	0.649	0.39	6.60E-20	Mono/Macro	ARL6IP5
PRELID11	3.52E-24	0.783395052	0.29	0.146	6.78E-20	Mono/Macro	PRELID1
MX11	6.86E-24	0.478274143	0.421	0.231	1.32E-19	Mono/Macro	MX1
RAB7A1	8.90E-24	0.436235018	0.642	0.403	1.71E-19	Mono/Macro	RAB7A
H3F3A1	1.17E-23	0.359946779	0.954	0.748	2.24E-19	Mono/Macro	H3F3A
SND1	1.21E-23	0.73724761	0.277	0.138	2.34E-19	Mono/Macro	SND1
BAZ1A	1.28E-23	0.44628211	0.481	0.283	2.46E-19	Mono/Macro	BAZ1A
SSR41	1.80E-23	0.623978887	0.367	0.2	3.47E-19	Mono/Macro	SSR4
HNRNPU	1.99E-23	0.451169137	0.71	0.487	3.84E-19	Mono/Macro	HNRNPU
GNG51	2.19E-23	0.518047527	0.476	0.28	4.21E-19	Mono/Macro	GNG5
SH3BGRL3	2.24E-23	0.470324224	0.758	0.547	4.31E-19	Mono/Macro	SH3BGRL3
MGST21	3.26E-23	0.826724556	0.319	0.171	6.27E-19	Mono/Macro	MGST2
RAB21	4.23E-23	0.419725954	0.387	0.211	8.14E-19	Mono/Macro	RAB21
STAT1	8.94E-23	0.557704031	0.416	0.234	1.72E-18	Mono/Macro	STAT1
BCL2L11	1.32E-22	0.459032721	0.348	0.184	2.55E-18	Mono/Macro	BCL2L11
AHR	2.25E-22	0.247666583	0.31	0.153	4.34E-18	Mono/Macro	AHR
BTG2	2.43E-22	0.329529755	0.566	0.339	4.68E-18	Mono/Macro	BTG2
SSR11	3.87E-22	0.484019257	0.38	0.212	7.46E-18	Mono/Macro	SSR1
ERP29	3.94E-22	0.518011049	0.506	0.318	7.59E-18	Mono/Macro	ERP29
DUSP51	6.30E-22	0.408105245	0.553	0.333	1.21E-17	Mono/Macro	DUSP5
RBPJ	6.96E-22	0.306169385	0.358	0.188	1.34E-17	Mono/Macro	RBPJ
ZFAND2A	7.37E-22	0.822364748	0.302	0.159	1.42E-17	Mono/Macro	ZFAND2A
DDX5	1.18E-21	0.317035559	0.912	0.724	2.27E-17	Mono/Macro	DDX5
LRRC59	1.39E-21	0.574136251	0.271	0.136	2.68E-17	Mono/Macro	LRRC59
NUFIP2	1.42E-21	0.308969003	0.478	0.279	2.73E-17	Mono/Macro	NUFIP2
ATP5A1	1.49E-21	0.444749854	0.403	0.225	2.88E-17	Mono/Macro	ATP5A1
VPS29	1.72E-21	0.760039325	0.25	0.123	3.31E-17	Mono/Macro	VPS29
TUBA1A	1.84E-21	0.176562268	0.398	0.204	3.54E-17	Mono/Macro	TUBA1A
RPS26	1.92E-21	0.311417011	0.674	0.436	3.69E-17	Mono/Macro	RPS26
COMT1	2.04E-21	0.687230506	0.356	0.202	3.93E-17	Mono/Macro	COMT
ARPC2	2.63E-21	0.363829734	0.873	0.624	5.07E-17	Mono/Macro	ARPC2
ZC3H12A	3.84E-21	0.395541641	0.473	0.28	7.39E-17	Mono/Macro	ZC3H12A
MEF2D	4.10E-21	0.281776276	0.341	0.179	7.89E-17	Mono/Macro	MEF2D
YTHDF3	4.99E-21	0.653573004	0.254	0.127	9.61E-17	Mono/Macro	YTHDF3
RAB8B	5.47E-21	0.320312225	0.281	0.135	1.05E-16	Mono/Macro	RAB8B
SSB	6.41E-21	0.369756249	0.398	0.222	1.23E-16	Mono/Macro	SSB
TANK	1.17E-20	0.26884086	0.336	0.175	2.25E-16	Mono/Macro	TANK
POLR2G	1.17E-20	0.516624187	0.329	0.178	2.26E-16	Mono/Macro	POLR2G
UBE2E1	1.37E-20	0.68186547	0.253	0.128	2.63E-16	Mono/Macro	UBE2E1
UBE2J11	1.49E-20	0.517272865	0.358	0.202	2.86E-16	Mono/Macro	UBE2J1
MARCKS1	1.75E-20	0.70579941	0.417	0.26	3.37E-16	Mono/Macro	MARCKS
ZFP36	2.35E-20	0.302490804	0.944	0.809	4.52E-16	Mono/Macro	ZFP36
PHF11	2.55E-20	0.348750392	0.31	0.162	4.92E-16	Mono/Macro	PHF11
ATP5C11	3.79E-20	0.534912535	0.335	0.187	7.30E-16	Mono/Macro	ATP5C1
SEC14L1	7.22E-20	0.361230842	0.271	0.135	1.39E-15	Mono/Macro	SEC14L1
ARFGAP31	7.93E-20	0.660906694	0.297	0.163	1.53E-15	Mono/Macro	ARFGAP3
CYB5B	8.38E-20	0.447147887	0.304	0.162	1.61E-15	Mono/Macro	CYB5B
SMAP2	8.50E-20	0.125235041	0.38	0.201	1.64E-15	Mono/Macro	SMAP2
IPO7	9.84E-20	0.371611967	0.32	0.172	1.89E-15	Mono/Macro	IPO7
S100A101	1.82E-19	0.429080698	0.625	0.413	3.51E-15	Mono/Macro	S100A10
RP5-1056L3.3	2.07E-19	0.35224411	0.418	0.242	3.99E-15	Mono/Macro	RP5-1056L3.3
FYB	2.12E-19	0.17004371	0.567	0.308	4.08E-15	Mono/Macro	FYB
COX5A1	2.52E-19	0.469919811	0.444	0.271	4.85E-15	Mono/Macro	COX5A
NDUFB12	2.74E-19	0.344405881	0.447	0.266	5.27E-15	Mono/Macro	NDUFB1
SUPT4H11	3.45E-19	0.379849891	0.427	0.256	6.64E-15	Mono/Macro	SUPT4H1
PPIA1	4.00E-19	0.362502228	0.929	0.692	7.70E-15	Mono/Macro	PPIA
RAP1A	4.71E-19	0.217151155	0.46	0.269	9.07E-15	Mono/Macro	RAP1A
BST21	5.24E-19	0.346179588	0.483	0.293	1.01E-14	Mono/Macro	BST2
SNHG12	6.15E-19	0.29383894	0.423	0.245	1.18E-14	Mono/Macro	SNHG12
DNAJA4	8.41E-19	0.831303052	0.277	0.151	1.62E-14	Mono/Macro	DNAJA4
ARL4A	8.78E-19	0.356909175	0.317	0.171	1.69E-14	Mono/Macro	ARL4A
OXA1L	9.06E-19	0.439244429	0.266	0.139	1.74E-14	Mono/Macro	OXA1L
PPP1R10	1.22E-18	0.283101094	0.316	0.17	2.34E-14	Mono/Macro	PPP1R10
ERP441	1.45E-18	0.341613525	0.404	0.238	2.79E-14	Mono/Macro	ERP44
CBX4	1.49E-18	0.441368926	0.332	0.187	2.86E-14	Mono/Macro	CBX4
HSPD1	1.85E-18	0.375075127	0.586	0.372	3.56E-14	Mono/Macro	HSPD1
FOS	2.22E-18	0.316945034	0.925	0.789	4.27E-14	Mono/Macro	FOS
ACTR2	2.42E-18	0.350876	0.722	0.492	4.66E-14	Mono/Macro	ACTR2
C14orf21	2.44E-18	0.452043226	0.416	0.251	4.70E-14	Mono/Macro	C14orf2
PSMB61	2.83E-18	0.4640938	0.333	0.19	5.45E-14	Mono/Macro	PSMB6
TGOLN2	2.91E-18	0.252876532	0.335	0.184	5.60E-14	Mono/Macro	TGOLN2
AKR1A11	3.01E-18	0.574391533	0.359	0.214	5.79E-14	Mono/Macro	AKR1A1
USMG51	3.23E-18	0.430772134	0.377	0.222	6.22E-14	Mono/Macro	USMG5
EIF3I	3.32E-18	0.289519719	0.483	0.298	6.39E-14	Mono/Macro	EIF3I
MAP3K2	3.54E-18	0.166297222	0.349	0.192	6.81E-14	Mono/Macro	MAP3K2
SUMO31	3.55E-18	0.438416577	0.372	0.219	6.83E-14	Mono/Macro	SUMO3
RPS2	3.69E-18	0.298599006	0.854	0.603	7.11E-14	Mono/Macro	RPS2
SEC11A	3.69E-18	0.281744989	0.502	0.312	7.11E-14	Mono/Macro	SEC11A
RTFDC11	3.89E-18	0.478324708	0.31	0.174	7.49E-14	Mono/Macro	RTFDC1
SFT2D11	4.53E-18	0.511147809	0.343	0.201	8.72E-14	Mono/Macro	SFT2D1
UBE2D11	4.82E-18	0.437421609	0.315	0.174	9.28E-14	Mono/Macro	UBE2D1
RPL26	6.70E-18	0.289078068	0.785	0.544	1.29E-13	Mono/Macro	RPL26
XRN2	6.80E-18	0.287270855	0.31	0.169	1.31E-13	Mono/Macro	XRN2
ATP5H1	7.11E-18	0.276578871	0.579	0.357	1.37E-13	Mono/Macro	ATP5H
THAP9-AS11	9.67E-18	0.570649433	0.274	0.151	1.86E-13	Mono/Macro	THAP9-AS1
COX6B11	1.14E-17	0.324124662	0.677	0.434	2.19E-13	Mono/Macro	COX6B1
COX8A1	1.49E-17	0.331886349	0.53	0.336	2.87E-13	Mono/Macro	COX8A
PRNP	1.78E-17	0.176830561	0.38	0.211	3.42E-13	Mono/Macro	PRNP
ZFP91	1.79E-17	0.4638875	0.32	0.183	3.44E-13	Mono/Macro	ZFP91
RAD23A	1.80E-17	0.462654575	0.302	0.167	3.47E-13	Mono/Macro	RAD23A
EIF3E	1.89E-17	0.264877984	0.502	0.314	3.63E-13	Mono/Macro	EIF3E
CD47	2.71E-17	0.339200103	0.45	0.275	5.22E-13	Mono/Macro	CD47
PKM1	3.11E-17	0.320241215	0.667	0.431	5.99E-13	Mono/Macro	PKM
RP11-120B7.1	3.24E-17	0.248649528	0.378	0.22	6.24E-13	Mono/Macro	RP11-120B7.1
GNL3	3.27E-17	0.487966281	0.365	0.218	6.30E-13	Mono/Macro	GNL3
ATP6AP21	4.01E-17	0.459575235	0.472	0.304	7.73E-13	Mono/Macro	ATP6AP2
PTEN	4.49E-17	0.339631305	0.3	0.166	8.64E-13	Mono/Macro	PTEN
TMED5	4.51E-17	0.33715112	0.281	0.152	8.69E-13	Mono/Macro	TMED5
HSP90AB1	9.49E-17	0.253554898	0.958	0.824	1.83E-12	Mono/Macro	HSP90AB1
RHOB1	9.60E-17	0.514432781	0.401	0.245	1.85E-12	Mono/Macro	RHOB
H2AFZ	1.02E-16	0.247308249	0.684	0.449	1.97E-12	Mono/Macro	H2AFZ
RPL23	1.05E-16	0.259392955	0.981	0.867	2.03E-12	Mono/Macro	RPL23
JUNB	1.06E-16	0.30432014	0.808	0.596	2.04E-12	Mono/Macro	JUNB
SPCS3	1.44E-16	0.348404296	0.394	0.236	2.76E-12	Mono/Macro	SPCS3
CAPZA21	1.64E-16	0.420775034	0.309	0.178	3.15E-12	Mono/Macro	CAPZA2
SNHG3	1.78E-16	0.163411965	0.281	0.15	3.43E-12	Mono/Macro	SNHG3
RHEB1	1.80E-16	0.412486913	0.348	0.206	3.47E-12	Mono/Macro	RHEB
ATP5G21	2.81E-16	0.268314331	0.675	0.451	5.42E-12	Mono/Macro	ATP5G2
CREM	3.30E-16	0.169077972	0.772	0.468	6.36E-12	Mono/Macro	CREM
EIF3M	3.49E-16	0.42542318	0.254	0.138	6.72E-12	Mono/Macro	EIF3M
EID1	3.54E-16	0.194992764	0.343	0.195	6.81E-12	Mono/Macro	EID1
CHMP4B1	3.57E-16	0.288565347	0.54	0.342	6.87E-12	Mono/Macro	CHMP4B
EEF1B2	3.81E-16	0.27374321	0.755	0.526	7.33E-12	Mono/Macro	EEF1B2
COMMD6	3.99E-16	0.242130242	0.583	0.37	7.69E-12	Mono/Macro	COMMD6
GABARAPL1	5.08E-16	0.226834607	0.39	0.229	9.79E-12	Mono/Macro	GABARAPL1
RBX11	7.10E-16	0.416643087	0.371	0.227	1.37E-11	Mono/Macro	RBX1
CHD1	8.52E-16	0.100210657	0.47	0.279	1.64E-11	Mono/Macro	CHD1
OST41	8.90E-16	0.23710514	0.573	0.364	1.71E-11	Mono/Macro	OST4
MIDN	8.91E-16	0.308654507	0.377	0.228	1.72E-11	Mono/Macro	MIDN
VOPP1	1.10E-15	0.240169138	0.261	0.141	2.12E-11	Mono/Macro	VOPP1
ZNF7061	1.37E-15	0.60976273	0.271	0.155	2.64E-11	Mono/Macro	ZNF706
NUB1	1.47E-15	0.478662863	0.274	0.155	2.83E-11	Mono/Macro	NUB1
RNF131	1.80E-15	0.665503013	0.29	0.171	3.47E-11	Mono/Macro	RNF13
DRAP1	1.88E-15	0.161524023	0.264	0.143	3.63E-11	Mono/Macro	DRAP1
PDIA31	1.95E-15	0.322478719	0.687	0.467	3.76E-11	Mono/Macro	PDIA3
FAU	2.01E-15	0.227905347	0.807	0.566	3.87E-11	Mono/Macro	FAU
DDX18	2.07E-15	0.445276918	0.348	0.21	3.99E-11	Mono/Macro	DDX18
MSN	2.29E-15	0.110705978	0.508	0.299	4.41E-11	Mono/Macro	MSN
RAB5C1	2.83E-15	0.416305893	0.319	0.19	5.44E-11	Mono/Macro	RAB5C
IFIH1	3.60E-15	0.337128829	0.315	0.183	6.93E-11	Mono/Macro	IFIH1
COX171	5.51E-15	0.304053134	0.352	0.211	1.06E-10	Mono/Macro	COX17
RPL22L1	6.07E-15	0.43783227	0.31	0.184	1.17E-10	Mono/Macro	RPL22L1
CAPZB1	6.77E-15	0.257048358	0.67	0.446	1.30E-10	Mono/Macro	CAPZB
ATP5J1	1.06E-14	0.316997994	0.47	0.303	2.04E-10	Mono/Macro	ATP5J
XBP11	1.12E-14	0.231661853	0.408	0.256	2.15E-10	Mono/Macro	XBP1
LTB	1.13E-14	0.492624158	0.302	0.171	2.17E-10	Mono/Macro	LTB
CD44	1.13E-14	0.290168289	0.631	0.419	2.17E-10	Mono/Macro	CD44
ANP32A1	1.17E-14	0.239728983	0.348	0.207	2.25E-10	Mono/Macro	ANP32A
SNHG5	1.42E-14	0.12163578	0.719	0.468	2.73E-10	Mono/Macro	SNHG5
PLP21	1.50E-14	0.219707302	0.605	0.375	2.89E-10	Mono/Macro	PLP2
SUSD6	1.52E-14	0.286261666	0.281	0.16	2.92E-10	Mono/Macro	SUSD6
COX6C1	1.61E-14	0.225511838	0.67	0.437	3.11E-10	Mono/Macro	COX6C
RP11-632C17--A.1	1.69E-14	0.259962823	0.335	0.194	3.25E-10	Mono/Macro	RP11-632C17--A.1
SPG211	1.80E-14	0.519493809	0.277	0.162	3.46E-10	Mono/Macro	SPG21
BRK11	1.84E-14	0.355765406	0.404	0.258	3.54E-10	Mono/Macro	BRK1
EEF2	1.93E-14	0.210735987	0.612	0.41	3.72E-10	Mono/Macro	EEF2
LAMTOR21	2.22E-14	0.463027219	0.32	0.198	4.27E-10	Mono/Macro	LAMTOR2
COX4I1	2.93E-14	0.242040301	0.683	0.469	5.64E-10	Mono/Macro	COX4I1
TGIF11	3.37E-14	0.369174117	0.277	0.161	6.49E-10	Mono/Macro	TGIF1
CCT8	3.49E-14	0.265749698	0.307	0.18	6.73E-10	Mono/Macro	CCT8
IRF2BP2	4.10E-14	0.281674122	0.638	0.448	7.89E-10	Mono/Macro	IRF2BP2
RP11-226L15.1	4.42E-14	0.274391391	0.277	0.155	8.51E-10	Mono/Macro	RP11-226L15.1
SNX6	4.46E-14	0.400777334	0.26	0.148	8.59E-10	Mono/Macro	SNX6
SNRPE1	6.95E-14	0.362022899	0.362	0.226	1.34E-09	Mono/Macro	SNRPE
CNN21	7.52E-14	0.322533537	0.456	0.298	1.45E-09	Mono/Macro	CNN2
C16orf72	7.68E-14	0.135316548	0.361	0.218	1.48E-09	Mono/Macro	C16orf72
RPS23	9.58E-14	0.249521843	0.948	0.802	1.85E-09	Mono/Macro	RPS23
NPM1	1.00E-13	0.259947464	0.851	0.67	1.93E-09	Mono/Macro	NPM1
AKAP13	1.52E-13	0.125644425	0.488	0.311	2.92E-09	Mono/Macro	AKAP13
MCL1	1.57E-13	0.246591431	0.869	0.7	3.03E-09	Mono/Macro	MCL1
HSPA9	1.74E-13	0.124160474	0.473	0.3	3.35E-09	Mono/Macro	HSPA9
MTDH	1.88E-13	0.172657881	0.462	0.298	3.62E-09	Mono/Macro	MTDH
RP11-466H18.1	2.30E-13	0.175079277	0.457	0.291	4.42E-09	Mono/Macro	RP11-466H18.1
GTF2B	2.40E-13	0.276646503	0.289	0.171	4.63E-09	Mono/Macro	GTF2B
VPS351	3.93E-13	0.58642854	0.267	0.162	7.56E-09	Mono/Macro	VPS35
NOLC1	4.96E-13	0.149831108	0.29	0.169	9.55E-09	Mono/Macro	NOLC1
CSNK1D	5.29E-13	0.13812999	0.289	0.168	1.02E-08	Mono/Macro	CSNK1D
HNRNPF	5.61E-13	0.19381658	0.505	0.335	1.08E-08	Mono/Macro	HNRNPF
EIF3H	6.03E-13	0.186486255	0.537	0.361	1.16E-08	Mono/Macro	EIF3H
SSBP11	6.87E-13	0.253682067	0.416	0.269	1.32E-08	Mono/Macro	SSBP1
PARP14	7.31E-13	0.146065823	0.355	0.218	1.41E-08	Mono/Macro	PARP14
MGST31	7.50E-13	0.372362229	0.307	0.186	1.44E-08	Mono/Macro	MGST3
RBM471	8.20E-13	0.402225712	0.296	0.179	1.58E-08	Mono/Macro	RBM47
SAT11	9.65E-13	0.205495533	0.938	0.729	1.86E-08	Mono/Macro	SAT1
NECAP2	1.07E-12	0.392705189	0.25	0.147	2.06E-08	Mono/Macro	NECAP2
USP15	1.19E-12	0.162517636	0.306	0.183	2.29E-08	Mono/Macro	USP15
MRPL521	1.39E-12	0.485350261	0.25	0.147	2.68E-08	Mono/Macro	MRPL52
G3BP1	1.50E-12	0.111437142	0.39	0.244	2.89E-08	Mono/Macro	G3BP1
PCBP11	1.67E-12	0.224520429	0.736	0.507	3.21E-08	Mono/Macro	PCBP1
SPCS11	1.72E-12	0.411519113	0.482	0.335	3.30E-08	Mono/Macro	SPCS1
ABRACL	1.76E-12	0.170458853	0.352	0.215	3.39E-08	Mono/Macro	ABRACL
RPL29	1.77E-12	0.214169956	0.782	0.559	3.41E-08	Mono/Macro	RPL29
PSMA41	2.23E-12	0.289463746	0.338	0.215	4.28E-08	Mono/Macro	PSMA4
RPL22	2.28E-12	0.230025649	0.814	0.584	4.40E-08	Mono/Macro	RPL22
HSP90B11	2.54E-12	0.328972895	0.782	0.601	4.88E-08	Mono/Macro	HSP90B1
PSMB11	2.60E-12	0.257468402	0.41	0.268	5.00E-08	Mono/Macro	PSMB1
PSMA7	2.65E-12	0.196834379	0.494	0.329	5.10E-08	Mono/Macro	PSMA7
RPS11	2.80E-12	0.233167593	0.896	0.766	5.39E-08	Mono/Macro	RPS11
RPS14	3.01E-12	0.251360716	0.724	0.526	5.79E-08	Mono/Macro	RPS14
APP1	3.74E-12	0.548569379	0.352	0.235	7.20E-08	Mono/Macro	APP
SEC61G1	3.78E-12	0.272941348	0.535	0.368	7.28E-08	Mono/Macro	SEC61G
CNOT2	3.92E-12	0.207372749	0.309	0.189	7.54E-08	Mono/Macro	CNOT2
CAP11	4.61E-12	0.213230776	0.635	0.429	8.87E-08	Mono/Macro	CAP1
PSMA31	4.79E-12	0.294226187	0.354	0.227	9.23E-08	Mono/Macro	PSMA3
SLC25A51	5.82E-12	0.198613934	0.615	0.42	1.12E-07	Mono/Macro	SLC25A5
LAPTM4A1	6.67E-12	0.221970863	0.554	0.369	1.28E-07	Mono/Macro	LAPTM4A
RAB101	7.47E-12	0.280258705	0.403	0.262	1.44E-07	Mono/Macro	RAB10
RACK1	7.73E-12	0.229373777	0.844	0.65	1.49E-07	Mono/Macro	RACK1
DNAJB6	1.20E-11	0.14909074	0.537	0.363	2.31E-07	Mono/Macro	DNAJB6
GBP11	1.29E-11	0.380692394	0.291	0.179	2.48E-07	Mono/Macro	GBP1
METRNL	1.38E-11	0.113431108	0.27	0.161	2.65E-07	Mono/Macro	METRNL
PSMB41	1.63E-11	0.196686511	0.459	0.308	3.13E-07	Mono/Macro	PSMB4
RPL4	1.65E-11	0.201765027	0.825	0.604	3.17E-07	Mono/Macro	RPL4
UXT	1.75E-11	0.314477125	0.258	0.156	3.37E-07	Mono/Macro	UXT
OSER1	1.91E-11	0.227450656	0.293	0.182	3.67E-07	Mono/Macro	OSER1
PRDX61	2.18E-11	0.192290519	0.362	0.232	4.19E-07	Mono/Macro	PRDX6
CAPNS11	3.02E-11	0.357288374	0.381	0.254	5.82E-07	Mono/Macro	CAPNS1
GM2A1	3.40E-11	0.396041163	0.323	0.209	6.55E-07	Mono/Macro	GM2A
MYLIP	3.59E-11	0.102490344	0.365	0.23	6.92E-07	Mono/Macro	MYLIP
CS	4.20E-11	0.225534632	0.289	0.181	8.09E-07	Mono/Macro	CS
UBL51	4.38E-11	0.238273732	0.473	0.325	8.43E-07	Mono/Macro	UBL5
RP11-92K2.2	5.18E-11	0.103410011	0.283	0.171	9.98E-07	Mono/Macro	RP11-92K2.2
ELL2	5.85E-11	0.221505796	0.385	0.256	1.13E-06	Mono/Macro	ELL2
BANF11	6.74E-11	0.209265142	0.348	0.224	1.30E-06	Mono/Macro	BANF1
SF3B5	8.08E-11	0.338421673	0.283	0.179	1.56E-06	Mono/Macro	SF3B5
SCARB21	8.36E-11	0.684262173	0.251	0.159	1.61E-06	Mono/Macro	SCARB2
APLP21	9.83E-11	0.392548283	0.364	0.246	1.89E-06	Mono/Macro	APLP2
COPS9	1.03E-10	0.244181062	0.251	0.151	1.99E-06	Mono/Macro	COPS9
TFRC	1.05E-10	0.237931529	0.481	0.33	2.02E-06	Mono/Macro	TFRC
GAPDH	1.09E-10	0.286894725	0.847	0.698	2.10E-06	Mono/Macro	GAPDH
TALDO11	1.16E-10	0.31299563	0.335	0.221	2.24E-06	Mono/Macro	TALDO1
CHCHD21	1.18E-10	0.207092954	0.629	0.439	2.28E-06	Mono/Macro	CHCHD2
RP11-371A22.1	1.22E-10	0.136348762	0.273	0.167	2.35E-06	Mono/Macro	RP11-371A22.1
RPL18	1.24E-10	0.161216071	0.271	0.165	2.39E-06	Mono/Macro	RPL18
VIMP1	1.27E-10	0.390811221	0.322	0.214	2.45E-06	Mono/Macro	VIMP
CDK2AP2	1.37E-10	0.142850719	0.302	0.189	2.65E-06	Mono/Macro	CDK2AP2
UBE2D3	1.71E-10	0.156776407	0.736	0.525	3.29E-06	Mono/Macro	UBE2D3
SLC39A11	1.80E-10	0.477341883	0.28	0.181	3.47E-06	Mono/Macro	SLC39A1
EIF3F	1.88E-10	0.1043884	0.276	0.169	3.62E-06	Mono/Macro	EIF3F
UBE2L61	2.10E-10	0.288660342	0.297	0.188	4.04E-06	Mono/Macro	UBE2L6
PSENEN1	2.15E-10	0.420902713	0.27	0.172	4.15E-06	Mono/Macro	PSENEN
DAZAP2	2.39E-10	0.151816268	0.661	0.458	4.61E-06	Mono/Macro	DAZAP2
UQCRB	2.53E-10	0.119889234	0.687	0.482	4.86E-06	Mono/Macro	UQCRB
UBE2L31	2.56E-10	0.153760285	0.414	0.28	4.92E-06	Mono/Macro	UBE2L3
HYOU11	2.59E-10	0.438469798	0.251	0.156	4.98E-06	Mono/Macro	HYOU1
ATP6V0E11	2.61E-10	0.192272618	0.746	0.5	5.03E-06	Mono/Macro	ATP6V0E1
SDHB1	2.92E-10	0.420093304	0.278	0.179	5.61E-06	Mono/Macro	SDHB
P4HA11	3.38E-10	0.259490464	0.29	0.184	6.51E-06	Mono/Macro	P4HA1
EGR11	3.59E-10	0.23452588	0.646	0.481	6.91E-06	Mono/Macro	EGR1
VDAC1	4.07E-10	0.225238677	0.333	0.221	7.83E-06	Mono/Macro	VDAC1
RTN31	4.24E-10	0.186687254	0.403	0.274	8.17E-06	Mono/Macro	RTN3
UGCG1	4.42E-10	0.392790385	0.358	0.243	8.51E-06	Mono/Macro	UGCG
SNRPF1	4.47E-10	0.165600899	0.319	0.202	8.61E-06	Mono/Macro	SNRPF
RBM17	4.61E-10	0.130744321	0.315	0.202	8.87E-06	Mono/Macro	RBM17
AC007969.5	4.63E-10	0.104331289	0.355	0.229	8.92E-06	Mono/Macro	AC007969.5
RPL7	4.73E-10	0.156063185	0.766	0.543	9.10E-06	Mono/Macro	RPL7
SRP141	4.76E-10	0.164010616	0.622	0.433	9.16E-06	Mono/Macro	SRP14
ATP5I1	5.50E-10	0.115652985	0.413	0.272	1.06E-05	Mono/Macro	ATP5I
TBCA1	5.81E-10	0.130001207	0.43	0.29	1.12E-05	Mono/Macro	TBCA
TPI11	9.69E-10	0.235656334	0.693	0.513	1.87E-05	Mono/Macro	TPI1
HSPH1	1.09E-09	0.197754136	0.722	0.533	2.10E-05	Mono/Macro	HSPH1
HINT1	1.16E-09	0.185881637	0.665	0.477	2.23E-05	Mono/Macro	HINT1
IDI1	1.25E-09	0.111711931	0.294	0.186	2.40E-05	Mono/Macro	IDI1
GPI1	1.68E-09	0.252450068	0.299	0.193	3.24E-05	Mono/Macro	GPI
TES	1.74E-09	0.246955692	0.296	0.195	3.35E-05	Mono/Macro	TES
CNDP21	1.75E-09	0.251036152	0.278	0.18	3.38E-05	Mono/Macro	CNDP2
MTCH11	1.83E-09	0.129851679	0.369	0.25	3.53E-05	Mono/Macro	MTCH1
LAMP21	2.12E-09	0.327534177	0.377	0.258	4.08E-05	Mono/Macro	LAMP2
GNB1	2.23E-09	0.166041314	0.574	0.403	4.29E-05	Mono/Macro	GNB1
PPIB1	2.32E-09	0.331768558	0.306	0.206	4.47E-05	Mono/Macro	PPIB
PSME1	2.33E-09	0.133210914	0.622	0.438	4.48E-05	Mono/Macro	PSME1
C11orf58	2.56E-09	0.133652035	0.426	0.294	4.94E-05	Mono/Macro	C11orf58
FKBP21	2.59E-09	0.176063693	0.328	0.221	4.98E-05	Mono/Macro	FKBP2
TMEM230	3.10E-09	0.240476976	0.266	0.172	5.96E-05	Mono/Macro	TMEM230
ATP5F11	3.40E-09	0.251863027	0.414	0.29	6.54E-05	Mono/Macro	ATP5F1
TAF101	3.50E-09	0.227144906	0.254	0.163	6.73E-05	Mono/Macro	TAF10
CTNNB1	4.68E-09	0.273151791	0.307	0.207	9.01E-05	Mono/Macro	CTNNB1
RPS3A	4.97E-09	0.195611447	0.867	0.705	9.58E-05	Mono/Macro	RPS3A
OCIAD1	5.10E-09	0.21435192	0.284	0.185	9.83E-05	Mono/Macro	OCIAD1
DDIT4	5.39E-09	0.134077168	0.506	0.35	0.000103807	Mono/Macro	DDIT4
TMSB4X	6.33E-09	0.160301913	0.999	0.969	0.000121856	Mono/Macro	TMSB4X
CALM3	7.29E-09	0.114418973	0.336	0.225	0.0001403	Mono/Macro	CALM3
H2AFV	8.91E-09	0.139621962	0.446	0.307	0.000171549	Mono/Macro	H2AFV
LASP11	1.87E-08	0.129656637	0.303	0.201	0.000360396	Mono/Macro	LASP1
RPL19	2.14E-08	0.157371614	0.867	0.687	0.000411649	Mono/Macro	RPL19
ATP5G11	2.14E-08	0.263649243	0.26	0.17	0.000411818	Mono/Macro	ATP5G1
COX5B1	2.15E-08	0.304513396	0.312	0.213	0.00041351	Mono/Macro	COX5B
GHITM1	2.16E-08	0.201515157	0.385	0.269	0.00041532	Mono/Macro	GHITM
NDUFA21	2.21E-08	0.259709922	0.315	0.215	0.000424726	Mono/Macro	NDUFA2
SLC25A3	2.51E-08	0.112641838	0.649	0.469	0.000483139	Mono/Macro	SLC25A3
HSPA1B1	2.68E-08	0.373295852	0.537	0.41	0.000516665	Mono/Macro	HSPA1B
OSTC1	2.89E-08	0.111191836	0.368	0.253	0.00055582	Mono/Macro	OSTC
HMGA11	3.11E-08	0.217841941	0.355	0.246	0.00059811	Mono/Macro	HMGA1
NACA	3.47E-08	0.175823864	0.817	0.627	0.000667731	Mono/Macro	NACA
LAMTOR31	3.52E-08	0.306797927	0.283	0.194	0.000678361	Mono/Macro	LAMTOR3
HNRNPA2B1	3.61E-08	0.187368409	0.86	0.671	0.000694822	Mono/Macro	HNRNPA2B1
AK21	6.00E-08	0.245556086	0.322	0.223	0.001155304	Mono/Macro	AK2
NOP101	6.99E-08	0.136179478	0.468	0.334	0.001346314	Mono/Macro	NOP10
HNRNPC	7.91E-08	0.173075088	0.843	0.648	0.001523266	Mono/Macro	HNRNPC
COX7C	8.17E-08	0.130122275	0.661	0.478	0.001573027	Mono/Macro	COX7C
RPL37A	9.80E-08	0.173884565	0.957	0.848	0.001886169	Mono/Macro	RPL37A
MRPL181	9.86E-08	0.313395974	0.286	0.197	0.001898109	Mono/Macro	MRPL18
RPS18	1.02E-07	0.139096728	0.771	0.588	0.001964177	Mono/Macro	RPS18
UQCR101	1.48E-07	0.20444439	0.375	0.265	0.002858254	Mono/Macro	UQCR10
RPL8	1.66E-07	0.113330888	0.719	0.528	0.003200772	Mono/Macro	RPL8
ANXA21	2.00E-07	0.116166425	0.707	0.494	0.003854504	Mono/Macro	ANXA2
PTP4A2	2.36E-07	0.106709393	0.642	0.476	0.004550784	Mono/Macro	PTP4A2
CTSD1	2.57E-07	0.548275046	0.286	0.206	0.004946936	Mono/Macro	CTSD
ARF31	5.00E-07	0.277592244	0.263	0.182	0.009635305	Mono/Macro	ARF3
RPL15	5.81E-07	0.14910564	0.823	0.625	0.011177492	Mono/Macro	RPL15
REEP51	5.89E-07	0.103154602	0.414	0.296	0.011334389	Mono/Macro	REEP5
NDUFB31	6.91E-07	0.262808468	0.343	0.25	0.01330068	Mono/Macro	NDUFB3
PGD1	8.14E-07	0.114167625	0.315	0.22	0.015677812	Mono/Macro	PGD
SEC22B1	8.42E-07	0.150152051	0.254	0.174	0.016201602	Mono/Macro	SEC22B
SDHC1	6.37E-06	0.164382391	0.266	0.189	0.122653678	Mono/Macro	SDHC
LAMP11	1.04E-05	0.173314167	0.377	0.287	0.200992452	Mono/Macro	LAMP1
COX7A2L1	1.72E-05	0.146224579	0.286	0.211	0.330399174	Mono/Macro	COX7A2L
RPL27	2.30E-05	0.125377586	0.895	0.733	0.442170026	Mono/Macro	RPL27
UBC	7.51E-05	0.122731779	0.942	0.819	1	Mono/Macro	UBC
RPL37	0.000117678	0.106064198	0.971	0.878	1	Mono/Macro	RPL37
GLO11	0.000125282	0.152197344	0.264	0.196	1	Mono/Macro	GLO1
BAG31	0.000184762	0.387610165	0.253	0.195	1	Mono/Macro	BAG3
RPS20	0.00039592	0.105688873	0.973	0.86	1	Mono/Macro	RPS20
TMBIM61	0.000435183	0.132271639	0.82	0.62	1	Mono/Macro	TMBIM6
RPS19	0.002595077	0.100816668	0.932	0.807	1	Mono/Macro	RPS19
DNAJB1	0.005418442	0.164082973	0.739	0.628	1	Mono/Macro	DNAJB1
SRGN1	0	2.116218902	0.928	0.309	0	T_cells	SRGN
TRBC2	0	3.564009047	0.669	0.119	0	T_cells	TRBC2
TRAC	0	3.722203409	0.607	0.084	0	T_cells	TRAC
RGCC	0	2.533401289	0.72	0.201	0	T_cells	RGCC
PTPRC	0	2.298847529	0.733	0.225	0	T_cells	PTPRC
CD2	0	3.716842172	0.559	0.072	0	T_cells	CD2
CREM1	0	2.298667947	0.746	0.278	0	T_cells	CREM
CXCR4	0	2.150836372	0.709	0.246	0	T_cells	CXCR4
FYB1	0	2.892754358	0.571	0.125	0	T_cells	FYB
CD3D	0	4.602259867	0.479	0.035	0	T_cells	CD3D
TNFAIP3	0	2.07839545	0.867	0.435	0	T_cells	TNFAIP3
RGS11	0	1.834409347	0.643	0.234	0	T_cells	RGS1
IL7R	0	3.634739132	0.465	0.07	0	T_cells	IL7R
ICOS	0	4.382165112	0.434	0.04	0	T_cells	ICOS
CD52	0	1.874187653	0.582	0.194	0	T_cells	CD52
TRBC1	0	3.366953388	0.464	0.081	0	T_cells	TRBC1
TSC22D3	0	1.992985322	0.739	0.36	0	T_cells	TSC22D3
ETS1	0	2.821165335	0.503	0.129	0	T_cells	ETS1
STK17B	0	2.081977609	0.639	0.271	0	T_cells	STK17B
VIM1	0	1.571687155	0.607	0.254	0	T_cells	VIM
MYADM	0	1.873425348	0.589	0.246	0	T_cells	MYADM
CNOT6L	0	2.569867454	0.537	0.196	0	T_cells	CNOT6L
[truncated: 1,926 more rows]
