# Supplementary material for: Single-cell transcriptomic analysis reveals CD8 + T cell heterogeneity and identifies a prognostic signature in cervical cancer
Source: BMC Cancer. 2025 Mar 18;25:498. doi: 10.1186/s12885-025-13901-x (PMC11916872; doi:10.1186/s12885-025-13901-x)
Supplement: Supplementary file 4 — Supplementary Material 4 [file 12885_2025_13901_MOESM4_ESM.csv]

id	HR	HR.95L	HR.95H	pvalue
CD8A	0.752090991	0.618058885	0.915189268	0.004441752
NKG7	0.820024847	0.696887201	0.964920505	0.016843348
CCL5	0.804547731	0.684686139	0.945392371	0.008236325
GZMH	0.798448154	0.673139863	0.947083198	0.009761788
IFNG	0.720289895	0.546802662	0.948820423	0.019615378
CST7	0.735393234	0.606530645	0.891633775	0.00176669
CD3G	0.679629935	0.522405464	0.88417308	0.004014749
SLA	0.680937342	0.499146245	0.928937497	0.015301646
CD3D	0.741648944	0.618513138	0.889299066	0.001253213
PTPN22	0.688851821	0.489984074	0.968433172	0.031991762
CD96	0.712575868	0.547681994	0.927115321	0.011618441
CD52	0.731827464	0.615698491	0.869859914	0.000397905
CD2	0.744380676	0.620629691	0.892807094	0.001461455
PTPRC	0.775020689	0.613517486	0.979038222	0.032545437
CD3E	0.693586545	0.559925684	0.859153829	0.000808537
APOBEC3G	0.688790912	0.526922879	0.900383983	0.006377547
TIGIT	0.617934141	0.458732459	0.832386275	0.001540584
TNFAIP3	1.421774029	1.066738766	1.894973214	0.016363356
ITM2A	0.733043	0.58337324	0.92111191	0.007694479
RGS1	0.811515372	0.669147494	0.984173451	0.033832952
CTLA4	0.728776616	0.572594025	0.927560074	0.010139458
IKZF3	0.54629803	0.405130026	0.736656181	7.38E-05
IL2RG	0.777597819	0.628510612	0.962049576	0.02054672
CLEC2D	0.501601101	0.33563396	0.749637088	0.000763546
ZFP36L2	1.48778336	1.125435787	1.966793086	0.005274747
LCK	0.686403537	0.52161051	0.903259821	0.007224423
HSPA8	1.742245491	1.135790716	2.67251643	0.01098237
TSC22D3	0.71333788	0.546402064	0.93127564	0.01301331
SLC7A5	1.24667348	1.042742637	1.490487404	0.015554123
JUND	0.62082922	0.395852357	0.973668375	0.037876945
TNFRSF1B	0.708306778	0.525131729	0.95537646	0.023885048
ITK	0.747078698	0.591328746	0.943851597	0.014509544
CD48	0.718596079	0.569603202	0.906561484	0.005313081
ARHGAP9	0.667056269	0.503663369	0.883455288	0.004737408
ICOS	0.712540114	0.562611864	0.902422161	0.00492703
EEF1A1	1.674150009	1.097384426	2.554053243	0.016793962
CD53	0.787516112	0.625908101	0.990850933	0.041510307
LAPTM5	0.802969015	0.65895205	0.978461541	0.029565468
KLF6	1.40808963	1.023813615	1.936598984	0.035317574
HCLS1	0.749152301	0.594476444	0.944073017	0.014376273
CD74	0.7949381	0.659692087	0.957911419	0.015870482
EVI2B	0.7499665	0.571038696	0.984959085	0.038551773
SLC2A3	1.412158406	1.098579669	1.815245104	0.007063826
GAPDH	2.090347329	1.328279066	3.289633985	0.001437479
HLA-DPB1	0.747323988	0.608514887	0.917797009	0.005466523
FNBP1	0.659454819	0.437777457	0.993382943	0.046401315
CYTIP	0.690299162	0.516561266	0.922471283	0.012227923
HLA-DPA1	0.811232043	0.672067337	0.979213527	0.029351997
IVNS1ABP	1.602699914	1.018843633	2.521139586	0.041277573
TPM3	2.63761879	1.406787054	4.945334735	0.002492819
ACTR2	2.182070626	1.23558868	3.853573843	0.007166519
HSPH1	1.561227033	1.105382143	2.205056292	0.011448845
RHOH	0.560371378	0.37265527	0.84264495	0.005393601
LDHA	1.465080983	1.160464024	1.849658621	0.001321219
ANXA5	1.426535348	1.065688122	1.909567214	0.016961369
EEF1D	1.748945072	1.154288129	2.649952632	0.008370514
MTDH	1.765305512	1.041934655	2.99088195	0.034628958
HSPD1	1.675482746	1.049803302	2.674065158	0.030485166
GSPT1	1.456928564	1.006866016	2.108166137	0.045905566
TAF1D	1.485630371	1.062118258	2.078014932	0.020780367
YWHAQ	1.701586435	1.057211239	2.738711327	0.028591132
SERINC1	1.769146672	1.118809502	2.797509266	0.014681251
AMD1	1.731567942	1.031018352	2.908122376	0.037945955
ITGB1	1.754556153	1.258459368	2.446219062	0.000913902
