# Supplementary material for: Single-cell transcriptomic analysis reveals CD8 + T cell heterogeneity and identifies a prognostic signature in cervical cancer
Source: BMC Cancer. 2025 Mar 18;25:498. doi: 10.1186/s12885-025-13901-x (PMC11916872; doi:10.1186/s12885-025-13901-x)
Supplement: Supplementary file 5 — Supplementary Material 5 [file 12885_2025_13901_MOESM5_ESM.csv]

Model	TCGA	GSE57303	All
Lasso + StepCox[both]	0.956780655	0.646267606	0.80152413
GBM	0.897500677	0.608685446	0.753093061
StepCox[both] + RSF	0.957773166	0.540140845	0.748957006
RSF + GBM	0.880537761	0.606220657	0.743379209
StepCox[backward] + RSF	0.957502481	0.524295775	0.740899128
CoxBoost + GBM	0.898042046	0.580633803	0.739337925
Lasso + GBM	0.91879455	0.548826291	0.733810421
StepCox[backward] + GBM	0.905621222	0.512910798	0.70926601
StepCox[both] + GBM	0.895786339	0.493192488	0.694489414
StepCox[forward]	0.802039159	0.577464789	0.689751974
plsRcox	0.797437517	0.560680751	0.679059134
StepCox[backward] + Lasso	0.776233872	0.570539906	0.673386889
StepCox[backward] + Enet[α=0.9]	0.775963187	0.570305164	0.673134176
StepCox[backward]	0.773256339	0.572300469	0.672778404
StepCox[backward] + Enet[α=0.8]	0.776053415	0.569248826	0.672651121
StepCox[backward] + Enet[α=0.7]	0.775963187	0.569131455	0.672547321
StepCox[backward] + Enet[α=0.4]	0.775602274	0.568896714	0.672249494
StepCox[backward] + plsRcox	0.771722458	0.572769953	0.672246205
StepCox[backward] + Enet[α=0.5]	0.775421817	0.569014085	0.672217951
StepCox[backward] + Enet[α=0.6]	0.775421817	0.568896714	0.672159265
StepCox[both] + Enet[α=0.4]	0.778128666	0.56584507	0.671986868
StepCox[both] + Enet[α=0.5]	0.777948209	0.565962441	0.671955325
StepCox[both] + plsRcox	0.77424885	0.569600939	0.671924894
StepCox[backward] + Enet[α=0.3]	0.775692502	0.568075117	0.67188381
StepCox[both] + Enet[α=0.3]	0.77839935	0.565258216	0.671828783
StepCox[both] + Enet[α=0.8]	0.776053415	0.567488263	0.671770839
StepCox[both] + Enet[α=0.6]	0.777226383	0.566079812	0.671653097
StepCox[both] + Enet[α=0.7]	0.7763241	0.566549296	0.671436698
StepCox[backward] + Enet[α=0.2]	0.776504557	0.566314554	0.671409555
StepCox[both]	0.774068393	0.568544601	0.671306497
StepCox[both] + Lasso	0.776053415	0.566549296	0.671301355
StepCox[both] + Enet[α=0.9]	0.775963187	0.566549296	0.671256241
StepCox[both] + Enet[α=0.2]	0.778128666	0.564201878	0.671165272
StepCox[both] + Enet[α=0.1]	0.777857981	0.564201878	0.671029929
StepCox[backward] + Enet[α=0.1]	0.775963187	0.566079812	0.6710215
StepCox[backward] + Ridge	0.775060904	0.557394366	0.666227635
StepCox[both] + Ridge	0.774970676	0.555985915	0.665478296
Ridge	0.788504917	0.514788732	0.651646825
CoxBoost + Ridge	0.754037715	0.543075117	0.648556416
CoxBoost + Enet[α=0.2]	0.757556618	0.535915493	0.646736056
CoxBoost + Enet[α=0.1]	0.756834792	0.536384977	0.646609884
CoxBoost + Enet[α=0.4]	0.757827303	0.534624413	0.646225858
Lasso + CoxBoost	0.760263467	0.531924883	0.646094175
CoxBoost + Enet[α=0.3]	0.757827303	0.5342723	0.646049802
CoxBoost	0.750338356	0.539201878	0.644770117
Enet[α=0.5]	0.76062438	0.527464789	0.644044584
Enet[α=0.6]	0.759631869	0.528403756	0.644017812
Lasso + plsRcox	0.756744564	0.530868545	0.643806554
Lasso + StepCox[forward]	0.756654335	0.530751174	0.643702755
Enet[α=0.7]	0.758910042	0.528169014	0.643539528
Enet[α=0.3]	0.759812325	0.526877934	0.64334513
Enet[α=0.1]	0.75746639	0.528755869	0.643111129
Enet[α=0.2]	0.760443923	0.525586854	0.643015389
Enet[α=0.8]	0.758368673	0.527464789	0.642916731
Enet[α=0.4]	0.759902553	0.524882629	0.642392591
Enet[α=0.9]	0.75746639	0.52629108	0.641878735
Lasso	0.756203194	0.526525822	0.641364508
RSF + StepCox[forward]	0.732112244	0.546948357	0.6395303
RSF + Enet[α=0.1]	0.738157539	0.540023474	0.639090506
RSF + plsRcox	0.732382929	0.545657277	0.639020103
RSF + StepCox[both]	0.722457818	0.550234742	0.63634628
RSF + StepCox[backward]	0.722457818	0.550234742	0.63634628
CoxBoost + Enet[α=0.5]	0.76215826	0.510211268	0.636184764
RSF + Enet[α=0.2]	0.737616169	0.534389671	0.63600292
CoxBoost + Enet[α=0.6]	0.762068032	0.509741784	0.635904908
CoxBoost + Enet[α=0.7]	0.76215826	0.508920188	0.635539224
RSF + Enet[α=0.3]	0.739240278	0.531103286	0.635171782
RSF + Enet[α=0.4]	0.737345484	0.531455399	0.634400442
CoxBoost + Enet[α=0.8]	0.761526662	0.507042254	0.634284458
RSF + Enet[α=0.7]	0.736804114	0.531220657	0.634012386
CoxBoost + Enet[α=0.9]	0.761707119	0.505751174	0.633729146
RSF + Lasso	0.736082288	0.531338028	0.633710158
RSF + Enet[α=0.9]	0.736172516	0.531103286	0.633637901
RSF + Enet[α=0.5]	0.736804114	0.53028169	0.633542902
RSF + Enet[α=0.8]	0.736172516	0.530868545	0.633520531
CoxBoost + Lasso	0.761346206	0.505633803	0.633490004
RSF + Enet[α=0.6]	0.736984571	0.529929577	0.633457074
CoxBoost + plsRcox	0.760443923	0.502699531	0.631571727
CoxBoost + StepCox[forward]	0.760443923	0.50258216	0.631513041
StepCox[both] + CoxBoost	0.737886854	0.519483568	0.628685211
StepCox[backward] + CoxBoost	0.737886854	0.519483568	0.628685211
RSF + Ridge	0.729224939	0.52758216	0.628403549
CoxBoost + SuperPC	0.670937472	0.52629108	0.598614276
CoxBoost + StepCox[both]	0.735540919	0.448122066	0.591831492
CoxBoost + StepCox[backward]	0.735540919	0.448122066	0.591831492
Lasso + RSF	0.735540919	0.448122066	0.591831492
Lasso + StepCox[backward]	0.735540919	0.448122066	0.591831492
survival - SVM	0.65740323	0.525352113	0.591377671
CoxBoost + survival-SVM	0.668320852	0.513732394	0.591026623
Lasso + SuperPC	0.66525309	0.516666667	0.590959878
RSF + SuperPC	0.674275918	0.507394366	0.590835142
SuperPC	0.657764143	0.522769953	0.590267048
StepCox[both] + SuperPC	0.646575837	0.508568075	0.577571956
StepCox[backward] + SuperPC	0.646575837	0.508568075	0.577571956
RSF + survival-SVM	0.620860778	0.532629108	0.576744943
StepCox[backward] + survival-SVM	0.659929622	0.489906103	0.574917863
StepCox[forward] + SuperPC	0.659929622	0.489906103	0.574917863
StepCox[forward] + survival-SVM	0.659929622	0.489906103	0.574917863
StepCox[both] + survival-SVM	0.660922133	0.488380282	0.574651207
Lasso + survival-SVM	0.548497699	0.439788732	0.494143216
