# Supplementary material for: Single-cell transcriptomic analysis reveals CD8 + T cell heterogeneity and identifies a prognostic signature in cervical cancer
Source: BMC Cancer. 2025 Mar 18;25:498. doi: 10.1186/s12885-025-13901-x (PMC11916872; doi:10.1186/s12885-025-13901-x)
Supplement: Supplementary file 6 — Supplementary Material 6 [file 12885_2025_13901_MOESM6_ESM.csv]

id	futime	fustat	CD96	ITM2A	CLEC2D	SLC7A5	CCL5	FNBP1	TPM3	AMD1	riskScore	Risk
TCGA-VS-A9UJ	0.003	1	4.940447	4.507162	4.501223	10.009139	12.349067	9.736993	8.489542	7.646486	3.549860271	high
TCGA-XS-A8TJ	2.438356164	0	6.607874	6.500174	5.631054	7.924811	10.930362	8.648395	8.351547	6.345145	3.018291208	low
TCGA-EK-A2IR	9.430136986	0	5.213852	4.009006	4.978279	9.958468	11.83818	8.918461	8.183718	6.892818	3.297321916	high
TCGA-VS-A9U5	4.205479452	0	7.294389	7.113818	6.13574	9.842394	11.551488	9.753023	8.114733	6.237396	2.977786297	low
TCGA-ZJ-AAXN	0.003	0	7.699893	7.146447	5.147171	12.572741	12.510342	8.797795	8.857969	6.758082	3.43566996	high
TCGA-DS-A0VL	0.003	0	7.099048	6.751524	4.760138	9.816544	10.702464	8.670223	8.603653	6.851023	3.292600665	high
TCGA-C5-A1ML	1.742465753	1	6.511085	6.324816	5.255213	9.462907	11.887863	8.419682	8.656949	6.575401	3.242757188	high
TCGA-VS-A8QM	2.605479452	1	8.370483	8.527109	6.246714	8.456289	11.183864	9.537968	8.253368	6.331381	2.902070711	low
TCGA-Q1-A73P	1.323287671	0	7.056108	7.083243	5.239751	9.183972	11.54716	8.344715	8.373901	6.646012	3.152606378	high
TCGA-UC-A7PF	7.832876712	1	8.110724	7.355434	5.46177	8.779546	11.62623	8.692099	8.423303	6.188889	2.98961448	low
TCGA-FU-A23L	1.98630137	0	7.677987	7.440055	6.007118	8.405657	11.359781	8.777941	8.676106	5.915821	2.96268734	low
TCGA-C5-A1MI	2.967123288	1	7.581217	7.645881	5.59075	9.932802	11.749486	9.311693	9.141011	6.97076	3.382615727	high
TCGA-4J-AA1J	1.484931507	0	5.893594	6.785789	5.48752	9.677063	11.60926	8.798103	8.757511	6.064218	3.179228779	high
TCGA-C5-A1BJ	12.01369863	0	7.280693	7.036766	5.682298	10.321069	11.503745	8.809529	9.034642	6.742221	3.346275266	high
TCGA-EA-A411	2.046575342	0	6.260765	6.809518	4.940275	8.254171	10.656448	8.292297	8.722911	6.300603	3.156816332	high
TCGA-EA-A3HT	2.61369863	0	6.207188	6.189072	4.728242	8.466977	11.477222	8.384464	8.638106	6.703473	3.249190375	high
TCGA-GH-A9DA	1.479452055	0	6.485691	6.130607	4.604274	11.044623	12.644471	8.333548	9.243372	6.752778	3.529004876	high
TCGA-C5-A7CM	1.695890411	0	5.562277	4.832005	4.550137	12.59485	11.764816	7.97226	7.722745	6.501446	3.257622203	high
TCGA-FU-A3NI	1.747945205	1	6.728843	7.24904	5.038079	9.833292	11.553282	8.507768	8.88015	6.595362	3.310608672	high
TCGA-C5-A905	13.36712329	0	5.695184	5.828915	3.954725	9.251304	11.427765	8.135648	8.322039	6.53445	3.242697579	high
TCGA-C5-A2LY	6.528767123	0	7.609091	7.27024	5.431474	10.147524	10.429045	8.090788	7.960571	5.946098	2.927767029	low
TCGA-JX-A3Q8	3.717808219	0	7.122886	6.864459	4.891547	9.757651	11.525966	9.21355	8.736112	6.824037	3.305075944	high
TCGA-DS-A7WI	0.003	1	5.719045	5.225365	4.172583	11.114683	11.964792	7.553414	8.003012	5.684215	3.090473083	low
TCGA-JX-A5QV	1.742465753	0	6.697769	6.100207	5.351509	7.839099	11.26279	8.253286	8.578901	6.189322	3.049384298	low
TCGA-ZJ-AAXJ	0.003	0	5.992396	5.073663	5.103469	9.284675	10.330836	7.77948	8.012312	5.558082	2.909639701	low
TCGA-C5-A8YR	2.293150685	1	7.636136	6.875259	4.882901	13.980321	12.253361	8.459832	8.949156	6.396518	3.471461975	high
TCGA-DS-A1O9	0.003	1	6.792267	7.104419	4.776922	10.084339	12.04214	8.249399	9.202945	6.090695	3.307020696	high
TCGA-C5-A7UH	10.9260274	0	6.293121	6.074561	4.914035	11.582869	11.63433	8.657015	8.220241	6.251674	3.20687027	high
TCGA-EX-A1H5	1.695890411	0	6.195736	6.86991	5.029962	7.189752	12.236964	8.637353	8.558708	6.698619	3.150283886	high
TCGA-C5-A1BK	14.75342466	0	7.949917	7.929601	5.871976	9.826353	10.631223	8.970403	8.267774	6.241385	2.996995055	low
TCGA-DR-A0ZL	7.312328767	0	5.583673	5.559311	4.781856	9.946287	11.292948	8.329138	8.938196	6.568811	3.391235528	high
TCGA-JW-A5VI	2.046575342	0	7.23301	6.878098	5.327657	9.460791	11.272196	9.178685	8.548259	6.673277	3.19102717	high
TCGA-ZJ-AAXI	0.003	0	5.849801	5.445105	4.515352	6.426961	9.389339	6.788771	7.489265	5.750446	2.721194553	low
TCGA-C5-A3HF	1.487671233	1	7.199728	7.380803	5.204885	8.590759	11.609089	8.812393	8.755066	5.995579	3.063697756	low
TCGA-EX-A449	1.224657534	0	6.06748	5.767076	5.036979	10.320988	11.234436	8.052582	8.808877	6.451504	3.32682262	high
TCGA-FU-A3WB	1.345205479	0	6.154164	6.525121	5.144885	8.224732	12.349524	8.497236	8.762729	7.261726	3.366094459	high
TCGA-MU-A5YI	2.884931507	0	7.108915	8.912089	5.565108	8.513273	10.981759	9.162286	7.981534	5.414351	2.738864668	low
TCGA-JW-AAVH	1.512328767	0	6.706162	6.274296	5.995767	8.136174	11.505652	7.902368	8.402511	6.650564	3.09524484	low
TCGA-C5-A1MH	3.249315068	1	7.410412	7.671414	5.589307	10.418699	11.450246	8.850626	8.547847	6.53306	3.193052397	high
TCGA-C5-A902	0.003	0	8.569958	8.239412	5.550138	11.461602	11.725203	8.891862	9.025666	6.063417	3.208993316	high
TCGA-C5-A1BQ	1.654794521	1	7.845566	6.990177	4.950632	11.198151	12.182815	8.242483	8.361202	6.380563	3.182083652	high
TCGA-C5-A3HD	4.334246575	0	5.71558	4.860625	4.666477	8.22823	12.456214	8.80366	9.017681	5.644479	3.133240566	low
TCGA-ZJ-AAXB	0.003	0	5.21572	4.715755	3.7764	9.337095	11.889285	8.793727	8.736904	6.167718	3.29322434	high
TCGA-VS-A8EL	5.457534247	0	7.247192	7.096504	5.673222	9.726975	11.514994	8.880614	8.300588	5.834423	2.962498686	low
TCGA-ZJ-AAXF	0.003	0	7.226891	7.928614	5.696115	8.752254	11.413341	8.826137	8.263624	5.930933	2.920796447	low
TCGA-JW-A852	0.003	1	5.317746	4.601239	4.102272	8.723724	11.608247	7.333687	7.735778	5.628562	2.919125269	low
TCGA-VS-A8QH	3.315068493	1	5.34666	4.832845	4.085845	8.170698	11.160425	7.638217	8.762461	6.739562	3.346510294	high
TCGA-DG-A2KH	0.003	0	5.891836	5.23412	4.562416	8.218437	11.877748	7.569781	8.932927	6.558392	3.308589184	high
TCGA-VS-A9V5	1.353424658	1	5.689272	5.954072	4.902254	9.546428	10.399632	8.002086	8.076667	5.92534	3.029873513	low
TCGA-EX-A69M	0.003	1	7.538331	7.208134	5.204092	8.757443	10.885874	8.96277	8.562805	5.883902	2.986646988	low
TCGA-EA-A97N	0.003	0	5.914451	6.216991	5.207485	10.23405	11.742631	8.561873	8.970039	6.688714	3.402196155	high
TCGA-VS-A9U6	3.616438356	0	6.838004	6.208172	5.102517	10.76365	11.47146	8.399096	8.828425	6.48364	3.320777599	high
TCGA-EK-A2IP	0.003	0	6.577509	5.082525	5.07457	10.604268	10.739835	7.304532	8.020811	5.652235	2.982252218	low
TCGA-C5-A1ME	4.810958904	0	6.296359	6.165136	4.91603	8.299309	11.638131	8.067148	7.849823	5.815246	2.870280581	low
TCGA-EA-A3QE	2.084931507	0	8.485693	7.78436	6.088208	9.425937	11.284555	9.149563	8.123629	6.322577	2.930279029	low
TCGA-C5-A7UC	1.432876712	1	5.145799	4.68453	3.992765	11.631441	12.172876	8.363537	9.052814	6.745115	3.601228091	high
TCGA-LP-A4AV	0.003	0	6.112165	6.054647	3.98771	8.928011	10.337339	7.234467	7.573407	4.991247	2.721254884	low
TCGA-ZJ-AAXT	0.003	0	6.092633	5.351485	4.581543	10.105311	12.828433	8.66881	8.682249	5.969238	3.209672199	high
TCGA-JW-A5VL	1.298630137	0	7.623394	7.370926	5.223667	11.32745	11.464865	9.158353	8.422688	6.302996	3.168851278	high
TCGA-EK-A2RM	0.003	0	5.091135	4.951313	5.229816	10.628322	11.879058	8.428907	8.72803	5.604436	3.18415917	high
TCGA-EK-A2GZ	1.049315068	0	6.132906	5.862512	4.162364	9.791028	11.218165	7.633073	9.05327	6.275883	3.35903591	high
TCGA-Q1-A6DT	0.003	1	5.291783	4.661147	4.064869	11.746199	10.535581	8.7747	8.22586	7.74663	3.604793894	high
TCGA-VS-A8Q8	2.679452055	1	6.587691	6.015393	4.935419	9.457071	10.765293	8.137469	8.405945	5.904264	3.056270599	low
TCGA-MA-AA43	0.003	0	5.391505	6.317023	4.451674	9.783295	11.667288	8.413674	8.654107	6.831291	3.393620501	high
TCGA-LP-A7HU	1.112328767	0	6.95177	6.888577	5.334828	9.388389	11.695937	9.249149	8.20544	6.188851	3.022302252	low
TCGA-EA-A556	1.24109589	0	5.54837	6.441205	4.997975	9.382356	12.039768	9.154857	8.439735	6.82521	3.285695744	high
TCGA-C5-A1MJ	0.003	1	6.004231	6.808349	4.776951	10.373064	11.749135	8.63084	8.52	7.159915	3.417101395	high
TCGA-C5-A8YQ	1.95890411	1	6.154683	4.893077	5.194613	9.403108	12.279107	7.907442	8.075746	5.965008	3.01257432	low
TCGA-VS-A958	4.178082192	0	8.20175	6.935456	5.502894	10.421334	11.652081	9.410909	9.150284	6.332076	3.256513943	high
TCGA-VS-A9UV	0.003	1	5.638117	5.91296	4.483621	10.017713	12.115685	8.3453	8.998359	6.711176	3.451576584	high
TCGA-EK-A2RO	0.003	0	5.699964	5.489314	4.305655	9.825471	11.937143	6.884869	8.235729	5.944399	3.131930517	low
TCGA-VS-A9UR	2.17260274	0	6.348362	5.60294	4.562311	9.900183	11.673229	8.892777	8.362237	6.981919	3.31690609	high
TCGA-Q1-A6DV	1.345205479	0	6.032773	6.296405	5.631808	9.374891	10.916247	9.136478	8.465219	6.649461	3.201049437	high
TCGA-MA-AA3Y	1.484931507	0	7.18437	7.273764	4.864661	11.333583	12.276078	8.574865	9.030677	6.799682	3.4551109	high
TCGA-FU-A770	0.003	0	6.05467	5.204457	4.965753	8.307579	11.558529	8.110507	8.244292	6.183683	3.047323226	low
TCGA-ZJ-AAXA	0.003	0	5.065224	5.779408	3.878082	8.31663	11.450152	8.788302	8.817107	6.071671	3.23474652	high
TCGA-FU-A3EO	1.342465753	0	6.094814	5.454099	3.796252	8.16094	10.636117	7.646689	7.822965	5.146711	2.779492982	low
TCGA-C5-A2M2	2.769863014	1	6.200543	5.851014	5.549376	6.853111	11.751175	8.546001	8.135919	6.428661	2.960539791	low
TCGA-HM-A3JJ	1.805479452	1	6.953047	7.120228	5.32319	9.702594	11.425656	9.041188	8.288006	6.523634	3.126770395	low
TCGA-C5-A0TN	0.003	1	5.894964	5.240837	4.616278	11.324218	12.407713	8.036741	9.102215	5.863368	3.357270835	high
TCGA-C5-A907	1.22739726	0	6.579488	5.79314	5.23524	12.484427	11.839607	8.176829	8.580487	6.457269	3.35810002	high
TCGA-C5-A7X8	0.003	0	6.314487	6.896176	4.930851	7.905477	11.047258	8.550475	8.013609	5.638223	2.838126043	low
TCGA-EX-A1H6	0.003	0	6.225766	5.200411	5.497383	8.066298	10.753089	8.10958	7.326285	4.907185	2.527734772	low
TCGA-C5-A7X5	1.134246575	1	4.905131	4.495541	4.191148	11.650178	12.582579	7.417241	9.374976	6.737853	3.688037496	high
TCGA-FU-A3YQ	2.35890411	0	7.35376	6.957536	5.224667	8.399362	11.111376	8.728381	8.134281	5.937177	2.893722505	low
TCGA-VS-A8QC	0.003	1	6.479928	6.112366	4.648089	9.975052	11.780493	7.867704	8.455987	6.035535	3.146314534	high
TCGA-FU-A2QG	1.58630137	0	7.204536	5.636079	4.367899	10.454792	10.663682	7.500031	8.552608	6.746327	3.321832858	high
TCGA-MA-AA42	0.003	0	8.542335	9.018645	6.21366	8.641964	11.565467	8.967118	8.314384	5.876431	2.831589927	low
TCGA-IR-A3LB	5.567123288	1	6.099637	5.98367	5.908894	7.89441	11.48238	8.729384	8.060784	5.848163	2.861087716	low
TCGA-DG-A2KJ	7.926027397	0	6.813799	5.782228	3.922647	6.489897	9.690564	6.990988	7.023155	5.162648	2.480788066	low
TCGA-ZJ-AAXD	0.003	0	6.184682	5.783409	5.357108	9.56102	12.257565	8.968338	8.454528	6.173816	3.126211733	low
TCGA-HM-A6W2	0.003	0	5.9168275	5.931327	4.340718	10.7561715	11.454305	9.2823615	9.009967	7.427324	3.621277792	high
TCGA-DS-A1OB	2.35890411	1	5.853615	5.528852	4.344868	11.203742	11.826995	7.959484	8.620419	6.87069	3.460856697	high
TCGA-EK-A2RN	0.003	0	5.165255	4.574173	4.722138	5.841422	9.375328	7.859441	6.635389	4.757935	2.303936492	low
TCGA-VS-A9UY	1.520547945	1	6.824234	6.491155	4.593064	9.544389	11.419142	8.672572	8.441416	7.106146	3.318388764	high
TCGA-LP-A5U3	0.003	0	6.879207	6.885649	5.051492	10.85519	11.550521	8.645921	9.031335	7.014791	3.476956573	high
TCGA-Q1-A73Q	0.003	0	6.193091	6.621095	5.365119	9.279004	12.080347	8.543033	8.942587	7.207288	3.4358702	high
TCGA-LP-A4AW	0.003	0	5.845218	8.00596	4.812003	9.753723	11.650282	9.733351	8.484789	6.876427	3.30685905	high
TCGA-JW-A69B	2.364383562	0	5.804563	5.789809	4.59547	7.759136	11.674193	8.708279	8.274791	6.10178	3.028168581	low
TCGA-Q1-A5R3	1.328767123	0	6.571354	5.21427	4.046202	8.778072	9.584688	7.3632	7.736906	5.312457	2.793209423	low
TCGA-DS-A7WF	1.347945205	1	5.985104	6.183202	5.663508	10.176908	11.729293	10.046752	8.349118	6.397818	3.159136754	high
TCGA-VS-A8Q9	4.465753425	0	5.834743	5.601601	4.413106	12.731443	11.623479	8.20063	8.738893	6.071303	3.39437875	high
TCGA-EK-A2RL	3.980821918	1	6.096267	5.945262	5.147853	9.179684	11.619697	7.16576	8.868471	6.62376	3.322145812	high
TCGA-FU-A3HY	2.61369863	0	6.078245	5.042514	4.241448	10.522824	12.01416	8.418511	8.845508	6.233126	3.338203588	high
TCGA-C5-A7CG	17.55616438	0	9.006089	9.382952	7.030936	8.676557	11.861251	9.681433	8.341368	6.275198	2.858320113	low
TCGA-VS-A94W	3.405479452	0	7.362159	7.21942	5.91143	8.417243	11.394094	9.550435	8.204423	6.140712	2.913260783	low
TCGA-FU-A3TX	0.003	0	6.645718	6.698933	5.431154	7.326819	12.734482	10.144324	8.563748	6.613546	3.090970289	low
TCGA-DR-A0ZM	4.906849315	0	7.23052	6.765562	5.378522	9.474632	10.653628	8.104155	7.924868	5.431387	2.800119744	low
TCGA-EK-A2H0	5.060273973	0	6.404344	4.959245	4.804637	12.298139	12.261846	8.992177	8.660655	6.432758	3.384994431	high
TCGA-EA-A3HR	2.575342466	0	6.376775	7.568598	4.297256	10.432253	11.635454	8.63884	8.435922	6.914264	3.352189593	high
TCGA-EA-A5O9	2.15890411	0	6.071523	6.208128	4.135808	10.725319	12.109271	7.842662	8.518837	6.058439	3.245379888	high
TCGA-IR-A3LF	8.079452055	0	6.958053	7.601086	6.317662	8.789085	11.167058	8.829096	8.166368	6.391864	2.979673461	low
TCGA-VS-A950	3.345205479	0	5.473999	5.776893	4.332614	12.407158	11.368286	8.22242	8.054475	6.273544	3.281067593	high
TCGA-EA-A439	2.643835616	0	6.350486	6.439354	4.895873	8.051772	11.984864	8.290071	8.727781	6.813474	3.260086036	high
TCGA-EA-A5FO	2.232876712	0	5.263247	5.427773	5.28868	9.269675	12.384052	8.469003	8.317216	6.966727	3.293650255	high
TCGA-VS-A9V4	0.003	1	5.597623	4.280979	3.996906	10.069257	11.488388	8.020549	8.474104	6.517447	3.32545876	high
TCGA-DG-A2KM	5.331506849	0	9.415847	9.019219	6.610779	9.125599	11.058486	9.765903	8.249559	5.855841	2.771590037	low
TCGA-JX-A3PZ	1.75890411	1	6.423531	5.825457	3.93853	12.03023	12.385979	7.912428	8.745593	6.295163	3.408638472	high
TCGA-EA-A3HS	2.62739726	0	7.030493	6.614455	4.568075	8.289297	10.946101	8.27635	8.724516	6.815192	3.251885412	high
TCGA-C5-A1MK	0.003	1	6.245255	6.282595	4.679139	9.786048	11.925062	8.850939	8.646147	6.154925	3.202521103	high
TCGA-ZJ-A8QQ	5.632876712	0	5.820087	5.132514	4.566273	12.415212	12.549142	9.005871	8.615528	6.568274	3.444760347	high
TCGA-VS-A94X	1.38630137	1	6.60539	5.464605	4.592827	11.909253	12.330805	8.798883	9.337394	6.376468	3.508236055	high
TCGA-ZJ-AAXU	0.003	0	7.058122	7.200281	5.341793	9.865063	12.700734	8.355907	8.131648	6.353908	3.072741183	low
TCGA-C5-A7CK	11.19452055	1	5.466543	5.67434	4.409552	10.309068	12.547798	8.374798	8.897593	6.496481	3.412609282	high
TCGA-ZJ-AB0H	0.003	0	7.122761	7.146105	5.689681	8.99439	11.092486	9.200235	8.475787	6.097798	3.017979292	low
TCGA-C5-A2LZ	8.345205479	1	7.241258	6.735866	4.957154	9.020749	11.264914	8.046176	8.404401	6.575841	3.144562646	low
TCGA-VS-A957	4.624657534	0	5.915293	5.644477	4.990432	9.315343	11.687529	8.557193	9.157065	6.333527	3.335779126	high
TCGA-VS-A8EH	2.701369863	0	5.949736	5.406318	4.908732	9.665397	11.420362	8.740059	8.284827	5.833297	3.052254017	low
TCGA-VS-A8EJ	1.663013699	1	5.413547	5.611705	4.897162	7.873099	11.59677	9.81604	8.244376	5.606692	2.916211839	low
TCGA-C5-A1BE	5.736986301	1	6.483632	6.015135	5.074933	9.573229	11.990939	8.330368	8.58861	6.746696	3.280257223	high
TCGA-ZX-AA5X	0.003	0	6.49831	7.471327	5.548934	9.252156	11.083894	8.886739	8.279688	6.114831	3.024953236	low
TCGA-DG-A2KL	3.745205479	0	6.610401	6.92991	5.502767	8.299369	12.056023	8.683785	8.625589	6.107628	3.059696254	low
TCGA-MU-A8JM	1.663013699	0	6.940486	6.172245	5.042861	10.178814	11.897251	8.131516	8.309106	6.616289	3.204034365	high
TCGA-IR-A3LC	10.78082192	0	6.644561	6.45692	4.567417	9.720281	11.329025	8.047896	8.890005	5.912651	3.197299149	high
TCGA-JW-A5VJ	1.78630137	0	5.620988	5.159863	3.99752	8.912542	11.532592	7.920586	8.444976	5.791615	3.106272151	low
TCGA-MU-A51Y	2.339726027	0	7.867448	7.850282	5.486717	9.399626	11.486518	9.188453	8.57656	6.782592	3.180118948	high
TCGA-MA-AA41	0.003	0	6.705546	5.955913	4.862687	10.126167	12.431856	8.347693	8.042326	6.516473	3.139428214	low
TCGA-VS-A9UO	3.989041096	0	6.650036	5.171279	5.415265	11.094622	11.137994	8.994876	8.099235	6.279461	3.120192543	low
TCGA-C5-A3HE	1.501369863	0	7.594224	7.328962	5.244934	11.13334	11.970124	8.586239	8.22694	6.587322	3.182504634	high
TCGA-C5-A2LT	6.098630137	0	6.974205	6.890684	5.067588	10.578293	11.69561	8.338015	8.185893	6.008877	3.0622601	low
TCGA-EK-A2PM	0.003	0	5.419754	4.000114	4.189105	11.211627	11.607325	8.414697	8.526095	5.948922	3.274547265	high
TCGA-C5-A1MQ	2.824657534	0	6.718623	6.701235	4.866012	8.026722	11.834012	8.453488	8.020937	4.759104	2.655711596	low
TCGA-C5-A1M7	3.860273973	0	6.46923	6.150317	4.934757	9.897616	11.263872	8.117619	8.80015	7.05119	3.412733653	high
TCGA-EA-A5ZE	2.271232877	0	6.96179	7.772548	5.562759	12.033284	11.475452	9.084237	9.401403	6.27676	3.433584416	high
TCGA-VS-A94Z	2.780821918	0	8.934403	8.372658	6.415222	10.278115	11.006827	9.216447	8.669741	6.959099	3.191383232	high
TCGA-VS-A9UC	2.260273973	0	7.150281	6.132191	4.83594	10.385649	10.950634	8.953328	8.803568	5.56967	3.097096659	low
TCGA-C5-A1BN	0.003	1	5.698356	4.908225	3.989229	11.570965	11.960031	8.502311	9.513141	6.150835	3.552879444	high
TCGA-EA-A43B	2.167123288	0	6.470726	5.760074	4.838899	10.560616	11.328715	7.971572	8.345779	5.119785	2.951715129	low
TCGA-DS-A1OA	2.408219178	1	7.245142	7.324416	5.127202	8.928909	11.085464	8.458821	8.231615	6.109873	2.988866179	low
TCGA-MY-A5BE	2.920547945	0	9.123229	9.517164	7.053929	9.187846	11.421167	9.713857	8.554378	5.629248	2.790052277	low
TCGA-EK-A2RC	0.003	0	7.504719	7.143638	4.947308	8.422372	11.162517	8.127861	7.816983	5.702021	2.786242395	low
TCGA-VS-A8EB	0.003	1	7.393324	7.094258	4.996547	11.817474	13.00335	8.131311	9.084769	5.988566	3.318767994	high
TCGA-MY-A5BF	1.736986301	0	7.440335	7.710295	5.14992	9.161112	12.317212	8.363537	8.590724	6.665269	3.193546654	high
TCGA-ZJ-AB0I	0.003	0	6.500084	5.843954	4.214748	11.417918	11.746731	7.819511	8.889313	6.072462	3.345934553	high
TCGA-JW-A5VK	1.706849315	0	5.799991	3.994266	4.336026	11.036924	12.863394	7.441899	8.151884	5.636414	3.110289035	low
TCGA-UC-A7PG	1.01369863	1	6.246153	6.5289415	4.9224415	9.07241	11.685917	8.7997505	8.5168055	6.4698075	3.189285207	high
TCGA-C5-A8XI	0.003	0	7.280445	6.882302	5.687673	9.798706	11.648945	8.498142	8.673898	6.400182	3.171439521	high
TCGA-EK-A2RB	0.003	0	6.088184	5.021526	4.112153	8.104452	11.133246	7.077791	7.369602	5.317991	2.705777872	low
TCGA-IR-A3LK	2.487671233	1	6.53472	6.423143	4.465379	10.281706	11.243798	8.843615	8.746166	6.876642	3.3932317	high
TCGA-BI-A0VR	4.123287671	0	7.597939	7.457067	5.324847	9.435929	11.444671	8.558757	8.303438	6.136729	3.013145584	low
TCGA-VS-A9UP	3.956164384	0	5.459592	5.299027	5.653491	8.373807	11.280144	9.281806	8.174012	5.809012	2.937435695	low
TCGA-C5-A2M1	3.202739726	0	7.587604	7.745965	5.42327	10.035015	11.055181	9.191795	8.503585	6.978669	3.249519132	high
TCGA-EA-A1QS	3.295890411	0	5.894365	7.393799	5.190669	10.089647	11.545997	8.905187	8.428852	6.409676	3.2066195	high
TCGA-C5-A7CO	12.27945205	0	6.061596	6.430799	4.984701	9.395592	11.618265	8.374647	7.965615	5.664575	2.92389417	low
TCGA-VS-A959	4.276712329	0	6.874978	7.051113	5.376463	10.022283	11.210467	8.803452	8.431862	5.920137	3.053551629	low
TCGA-VS-A9UB	2.495890411	0	7.518924	8.021592	5.605282	11.791063	11.052128	9.624925	8.862317	6.375617	3.285011908	high
TCGA-FU-A40J	1.167123288	0	7.175472	6.884652	5.287201	8.421566	10.455318	9.174158	8.324996	5.732742	2.892743258	low
TCGA-C5-A3HL	1.701369863	0	6.012071	6.109449	4.190721	9.45483	11.964934	8.109207	8.292765	7.225646	3.367444976	high
TCGA-C5-A1BI	3.046575342	0	7.266633	6.790916	5.289495	8.967785	11.456316	8.954749	8.558307	6.247687	3.083980578	low
TCGA-ZJ-AAX4	0.003	0	6.678039	7.190985	5.08221	8.310432	11.330502	8.644603	8.181016	6.102299	2.969951068	low
TCGA-EK-A3GK	0.003	0	7.234881	7.206285	4.841051	8.595243	11.44136	8.992311	8.973563	6.77259	3.28687095	high
TCGA-VS-A9V2	1.520547945	0	7.445041	6.845453	5.437615	9.262972	10.294457	8.856575	8.415124	6.077288	3.012159907	low
TCGA-HM-A3JK	1.731506849	0	6.329656	7.28514	4.926701	7.332757	11.497115	8.715968	8.153522	5.49571	2.809558251	low
TCGA-C5-A1M9	2.917808219	1	5.969019	5.648471	4.365686	9.37113	12.404611	8.766177	8.935409	7.205085	3.49565743	high
TCGA-UC-A7PI	5.791780822	0	6.166594	5.517313	5.787932	9.892479	11.573242	8.250524	8.426793	6.123545	3.11332244	low
TCGA-BI-A20A	1.97260274	0	7.202691	7.713585	5.748989	7.90852	11.601467	8.697284	8.002482	5.761832	2.78527141	low
TCGA-Q1-A73O	1.17260274	0	7.316959	6.488103	5.214827	10.771416	12.251798	8.783551	8.539239	6.95534	3.326653521	high
TCGA-ZJ-A8QR	1.594520548	1	5.623182	5.404108	5.307749	10.112401	11.613061	8.185236	8.445099	5.310663	3.006303474	low
TCGA-ZJ-AAX8	0.003	0	7.316319	6.856858	5.463819	8.785889	11.693488	8.864111	8.312363	6.5196	3.067201022	low
TCGA-MA-AA3Z	1.630136986	0	7.865909	7.54522	5.353755	9.484257	11.637472	8.883932	8.521199	6.896475	3.206693582	high
TCGA-C5-A7UI	7.912328767	1	6.921741	6.113067	4.72372	9.653004	11.464039	7.312528	7.892048	4.909244	2.751226826	low
TCGA-EX-A3L1	1.268493151	0	5.795542	5.907854	4.199287	11.352773	12.435087	8.626296	8.870683	6.36709	3.424420689	high
TCGA-VS-A9UU	1.210958904	0	5.69735	5.530929	4.873172	10.14667	11.432494	8.217533	7.98759	6.382276	3.140501474	low
TCGA-C5-A7UE	12.98082192	0	5.616426	4.859415	4.4135	9.808701	10.748747	8.017684	8.093407	7.193719	3.340330603	high
TCGA-EA-A78R	1.123287671	0	5.728206	5.999623	4.741139	9.338083	12.071864	7.978992	8.392545	6.072689	3.135402174	low
TCGA-VS-A8QA	3.010958904	0	6.747966	6.661959	5.168405	10.774553	12.201739	8.354184	8.795238	6.668111	3.355232614	high
TCGA-C5-A1M8	2.517808219	0	5.287566	5.323217	4.216516	7.335792	11.027803	7.731505	8.126307	6.133132	3.027129285	low
TCGA-EA-A1QT	3.405479452	0	6.463576	6.143036	4.639538	8.984118	11.038094	8.195935	8.288351	7.026115	3.25619252	high
TCGA-JW-A5VH	0.003	1	4.82584	6.457211	4.929546	12.345731	12.179166	8.650433	8.429108	7.179534	3.547938799	high
TCGA-WL-A834	2.167123288	0	5.717957	5.373173	4.180801	9.463579	11.675068	8.527114	8.847848	6.541686	3.362104579	high
TCGA-Q1-A73S	1.884931507	0	4.764392	4.316879	3.750187	8.543571	12.283416	8.391899	8.797486	5.741093	3.206233483	high
TCGA-VS-A9V0	1.569863014	0	5.254019	5.356935	4.808779	9.707308	12.511887	7.497761	8.936102	6.333292	3.35844707	high
TCGA-LP-A5U2	0.003	0	6.472913	6.463713	4.556799	10.848392	12.324112	8.319716	8.749745	6.985929	3.455132732	high
TCGA-DS-A7WH	1.460273973	0	6.109081	6.751735	4.366137	10.022844	11.413526	8.559223	9.29148	6.703365	3.49281066	high
TCGA-EX-A8YF	1.295890411	0	7.595329	7.336249	5.286061	10.935703	11.023458	8.594932	8.517069	6.030532	3.116171254	low
TCGA-C5-A2LX	6.920547945	0	8.117486	7.269322	5.876911	7.70283	11.067882	9.165349	7.622689	5.121486	2.505785397	low
TCGA-DS-A5RQ	1.402739726	0	6.494624	6.246279	4.534529	7.915141	11.187188	8.028996	8.295868	6.224362	3.042812057	low
TCGA-EA-A3Y4	3.073972603	0	8.177909	6.828361	5.858423	12.157196	11.747648	8.366075	7.875723	5.499533	2.881397504	low
TCGA-EA-A3QD	1.087671233	0	8.480743	8.517768	6.219791	8.68986	11.330041	9.194661	8.261675	5.938258	2.835570017	low
TCGA-C5-A7CL	1.290410959	1	5.791683	5.526085	5.220701	9.644006	12.113755	8.273809	9.116375	6.293924	3.335815126	high
TCGA-VS-A8EC	3.876712329	0	4.895267	5.238282	5.200097	9.649199	12.646109	8.784809	8.105261	6.681493	3.224221989	high
TCGA-VS-A9UH	3.909589041	0	7.076183	7.097463	5.713939	10.810472	12.21529	8.405861	8.657013	6.140389	3.176128181	high
TCGA-EK-A3GJ	0.003	0	7.457424	6.944992	5.0374	9.813527	11.854061	8.768515	8.74815	6.404309	3.209286371	high
TCGA-ZJ-A8QO	0.003	0	7.451392	7.657898	5.830234	8.703799	11.48808	9.351684	8.311265	5.546627	2.829953664	low
TCGA-EK-A2RE	0.003	0	4.802595	4.227169	3.870034	10.699762	11.849348	8.960954	8.648286	6.6478	3.455451158	high
TCGA-VS-A9UM	2.271232877	1	7.304972	6.591728	5.094426	8.758399	11.213337	8.28407	8.645508	6.24112	3.105496824	low
TCGA-EA-A3HU	2.775342466	0	9.132204	8.206484	6.13068	8.701341	12.027229	8.925698	8.48702	6.107902	2.906415893	low
TCGA-IR-A3LL	3.030136986	0	8.085571	6.378231	5.620574	9.505004	11.091295	8.091527	8.085014	5.514026	2.812009249	low
TCGA-HG-A2PA	2.117808219	1	7.45577	6.814849	5.067976	10.337311	11.234267	8.55087	8.469786	6.660131	3.224319263	high
TCGA-Q1-A5R2	1.367123288	0	6.398183	5.714467	4.506961	8.74188	11.343664	8.114064	7.945473	5.579403	2.879549856	low
TCGA-HM-A4S6	1.243835616	0	7.271711	7.1683	5.330571	9.424919	11.807278	8.864894	8.897695	6.284948	3.191237346	high
TCGA-LP-A4AX	1.04109589	0	8.013495	8.568934	5.966882	11.930653	11.116386	8.861633	8.696298	6.505036	3.250577055	high
TCGA-EA-A5ZF	2.268493151	0	5.322955	5.792483	5.145441	8.205376	11.583826	8.430603	8.778985	6.38626	3.222544629	high
TCGA-FU-A3HZ	3.021917808	0	5.713198	5.886723	4.209523	11.291278	12.60267	8.648672	8.403052	7.050198	3.460294681	high
TCGA-Q1-A6DW	1.463013699	0	7.002708	6.537808	4.44159	9.716687	11.828214	7.813711	9.341213	6.982505	3.515939576	high
TCGA-VS-A9V3	1.479452055	0	7.169027	6.875225	5.38291	9.730753	11.35268	8.615188	8.882854	6.325929	3.215548722	high
TCGA-C5-A7X3	0.003	1	6.517345	6.485835	4.679107	12.012506	11.870976	8.281163	8.220252	5.912024	3.163177082	high
TCGA-RA-A741	1.216438356	0	6.936538	6.5607	5.420557	9.347057	11.19164	8.573632	8.135229	5.708437	2.907679889	low
TCGA-VS-A9U7	4.032876712	0	6.715307	6.987779	4.968259	9.589424	11.029434	7.855593	8.193672	6.091295	3.047246985	low
TCGA-IR-A3LH	6.55890411	0	8.135731	8.596725	6.175375	9.668253	11.110016	9.181821	8.912175	6.108091	3.083559773	low
TCGA-EK-A3GN	0.003	0	5.3906	4.322465	3.805334	10.743764	10.613912	7.553459	9.145994	6.222068	3.468916177	high
TCGA-VS-A9UQ	3.460273973	0	6.483817	7.812303	4.783738	9.583607	10.674266	8.919971	8.402775	6.369054	3.153362952	high
TCGA-Q1-A73R	1.553424658	0	6.0221	6.106477	5.21402	8.899996	11.781652	9.946799	8.822398	6.228706	3.186216782	high
TCGA-MA-AA3X	1.690410959	0	5.560139	5.805707	3.82845	7.498062	10.664219	8.616763	8.406987	6.302688	3.126676041	low
TCGA-EA-A6QX	2	0	6.594922	6.31304	5.024986	8.857164	11.4686	8.433132	8.823974	5.654386	3.06356799	low
TCGA-VS-A94Y	0.003	1	6.266964	5.332029	4.734256	11.832667	12.15443	8.103689	9.365672	6.316456	3.513405958	high
TCGA-C5-A7XC	4.249315068	0	7.705981	7.781343	4.926547	10.694938	11.095229	8.744953	8.350326	6.260004	3.121853357	low
TCGA-LP-A4AU	0.003	0	6.72421	6.334069	4.801621	10.934012	11.533906	8.359966	8.403398	6.781115	3.313139711	high
TCGA-C5-A8YT	1.734246575	1	7.340966	7.064411	4.741738	8.995775	11.358008	9.248072	8.42115	7.144683	3.256442204	high
TCGA-VS-A953	1.306849315	1	5.721811	5.736361	4.205261	9.850254	12.866006	7.051837	8.362833	7.127934	3.412372661	high
TCGA-EK-A2R9	0.003	0	6.945418	7.381474	5.657522	9.035939	10.987689	8.329101	7.784775	5.990127	2.857960412	low
TCGA-EA-A3HQ	3.112328767	0	6.791077	6.917051	4.614346	8.311498	11.854413	8.554949	9.165034	6.925414	3.384193387	high
TCGA-EA-A410	2.2	0	5.791124	5.733995	4.487889	11.508846	11.430918	8.135657	8.450423	6.495654	3.351893533	high
TCGA-DS-A1OC	1.030136986	0	7.659173	7.506798	4.794333	9.647623	11.055277	8.791436	9.175487	6.474174	3.307913044	high
TCGA-C5-A1BF	1.561643836	1	6.699341	6.559998	4.447083	11.893843	12.005624	8.500274	8.539219	6.663036	3.385485693	high
TCGA-MY-A913	1.435616438	0	6.480378	6.184872	5.084146	11.374471	12.124994	9.24566	8.542783	6.520918	3.305274881	high
TCGA-MA-AA3W	1.876712329	0	8.650773	8.254599	6.264184	9.376007	11.679796	9.117851	8.867745	6.617521	3.143108611	low
TCGA-VS-A952	4.871232877	0	6.09052	5.708066	4.826601	7.733256	11.487057	8.590427	8.570359	6.888868	3.234934221	high
TCGA-DS-A1OD	10.61369863	0	8.980321	8.538672	7.085878	7.914801	12.336766	9.528194	8.370992	6.420887	2.862236383	low
TCGA-EK-A2PI	1.605479452	0	5.377263	5.17357	5.457185	9.481555	11.648806	7.664012	8.212454	5.628125	2.997369295	low
TCGA-C5-A1M5	5.621917808	1	7.55322	7.067106	5.614512	8.896544	11.542992	8.828762	8.322577	6.602746	3.07442184	low
TCGA-C5-A1MP	0.003	0	7.345889	7.671207	5.250505	8.368627	10.553115	8.75843	8.39258	6.142082	2.986299764	low
TCGA-JX-A3Q0	17.46575342	0	7.036855	6.965972	5.111036	11.427119	11.804243	8.657583	8.654759	5.897394	3.181189602	high
TCGA-EK-A2PL	0.003	0	6.359643	5.760369	5.064162	9.573561	10.897748	7.905213	8.134188	5.894938	3.00676895	low
TCGA-FU-A3TQ	2.178082192	0	6.776037	6.436886	5.205352	10.23706	11.670648	8.967345	8.676412	6.767812	3.310199518	high
TCGA-EK-A2R7	0.003	0	6.855891	6.959199	5.154637	7.85076	11.568408	8.410194	8.597293	6.048895	3.023644554	low
TCGA-EK-A2PK	0.003	0	8.064048	7.834787	5.071187	9.529831	11.384799	8.495325	8.442692	5.605235	2.930030954	low
TCGA-VS-A8EK	2.271232877	1	6.104044	5.713614	4.544427	9.846979	11.51932	8.44543	8.133309	6.154772	3.105857066	low
TCGA-2W-A8YY	1.460273973	0	6.049138	6.487264	4.482617	9.169535	12.056384	8.802913	8.296799	6.594989	3.200228145	high
TCGA-EA-A50E	0.003	1	5.560589	6.802347	4.258802	9.340249	11.554683	8.233202	8.434616	6.648465	3.284234139	high
TCGA-EA-A5ZD	2.273972603	0	6.638364	6.569135	5.356391	8.982242	11.389413	8.966299	8.819764	6.644937	3.250203572	high
TCGA-EK-A2H1	2.189041096	0	6.169365	5.687457	4.626151	11.26007	11.926574	8.280373	8.579731	6.074769	3.260384227	high
TCGA-VS-AA62	1.284931507	1	7.972104	7.222905	6.341572	11.653142	12.185451	9.382229	8.676685	6.943165	3.312805552	high
TCGA-MY-A5BD	4.567123288	0	6.20732	6.1178	5.606634	8.499418	11.776883	9.185844	8.210705	6.681921	3.103532412	low
TCGA-EX-A69L	1.649315068	0	7.58198	8.00777	5.866084	9.928648	12.207458	8.903925	8.748642	6.177859	3.122346054	low
TCGA-DS-A0VK	3.063013699	1	6.115706	6.435029	4.044808	10.511621	10.719726	8.695709	8.448776	6.398299	3.273964544	high
TCGA-UC-A7PD	0.003	1	5.671053	5.497738	4.254802	11.553653	12.072205	8.346623	8.713554	6.241547	3.378678725	high
TCGA-EK-A3GM	0.003	0	5.61217	5.337593	4.653487	7.115562	11.522707	6.58652	8.577198	5.908044	3.053030424	low
TCGA-VS-A8QF	4.931506849	0	6.193292	5.933859	4.432274	10.049184	10.782204	8.023349	8.611907	5.812878	3.155120303	high
TCGA-EK-A2RK	0.003	0	6.806157	6.229873	4.647311	10.980101	11.430036	8.277323	8.596862	6.580411	3.322025406	high
TCGA-C5-A1M6	2.616438356	1	4.780393	4.810294	5.394001	9.795431	12.319506	8.634758	9.076042	6.688761	3.451184556	high
TCGA-JW-A5VG	2.284931507	0	7.183567	6.906589	5.244757	11.456266	12.050181	8.310222	8.814263	6.562142	3.34941293	high
TCGA-VS-A8EI	1.997260274	0	6.78453	6.679291	5.010289	10.117579	10.950598	8.451408	7.896654	6.120896	3.002697328	low
TCGA-VS-A9UT	1.320547945	0	7.551536	8.053646	5.814184	9.198613	10.936292	9.295314	7.958303	5.801	2.820590637	low
TCGA-Q1-A5R1	1.298630137	0	6.286246	5.896217	5.487279	9.624697	10.900053	9.15624	8.130346	6.519379	3.108011045	low
TCGA-VS-A8EG	3.797260274	0	6.19921	6.276268	4.65239	8.768177	11.872116	7.92211	8.43422	6.916686	3.272822444	high
TCGA-DS-A0VM	9.832876712	0	6.213863	5.631812	4.562764	10.658014	11.903557	7.921627	9.210874	5.840041	3.328999623	high
TCGA-FU-A57G	2.953424658	0	5.35128	7.858142	4.552912	9.48335	11.162688	9.047408	8.409869	6.560783	3.248642783	high
TCGA-EA-A4BA	2.068493151	0	4.979311	5.489628	4.742637	9.353117	11.057949	8.10335	8.027472	6.930468	3.258027003	high
TCGA-DS-A0VN	9.887671233	0	7.727033	7.627038	5.297143	10.147755	12.228725	8.502646	8.236646	6.531989	3.11588904	low
TCGA-PN-A8MA	0.003	0	6.568277	7.232106	5.574399	7.237808	10.579833	9.02453	7.908532	6.452894	2.900458438	low
TCGA-DG-A2KK	6.838356164	0	6.416602	5.650245	4.86612	9.72428	12.381254	8.730239	8.283692	6.833985	3.248202165	high
TCGA-FU-A5XV	0.003	0	6.39858	6.057977	4.666382	10.281428	11.472892	8.363574	8.775474	6.701452	3.368172666	high
TCGA-C5-A1MF	4.430136986	0	6.164365	5.233478	4.339722	10.674886	11.531625	7.341463	7.535245	5.604736	2.919209725	low
TCGA-VS-A9UI	3.75890411	1	6.940341	6.671007	4.654422	10.098772	11.190023	8.892717	8.639032	6.245404	3.201608829	high
TCGA-EK-A2RJ	0.003	0	7.236094	6.614946	4.712722	11.751666	12.095686	8.664354	9.035439	6.446214	3.409788644	high
TCGA-C5-A8XK	8.326027397	0	5.608117	5.707164	5.305751	13.071776	12.197345	8.372338	8.940745	7.004476	3.621070469	high
TCGA-C5-A8ZZ	1.742465753	0	5.49253	5.864551	4.836355	9.538444	12.384779	9.198404	8.763826	7.055014	3.427853116	high
TCGA-VS-A9UZ	5.6	0	6.839524	6.601155	5.382017	9.403196	11.418307	8.790691	8.058422	6.476663	3.056562075	low
TCGA-R2-A69V	1.632876712	0	8.459487	7.897704	5.565349	9.403251	11.079949	9.136582	8.631965	5.631387	2.924446323	low
TCGA-C5-A7CH	12.86027397	0	5.3732	5.154031	4.571949	10.121462	11.406003	8.599561	8.516041	6.659875	3.340872958	high
TCGA-C5-A1BM	6.904109589	1	6.879283	6.387292	4.421241	8.750144	11.466868	8.22191	8.534475	5.982628	3.077207966	low
TCGA-C5-A2LS	3.684931507	0	5.595929	4.696454	5.524985	7.521129	10.548642	8.506228	8.478231	6.152662	3.040820392	low
TCGA-IR-A3L7	12.28219178	0	5.434323	7.253765	5.16574	7.720261	11.418891	8.968958	8.208619	6.165715	3.004739423	low
TCGA-C5-A8XH	3.819178082	1	6.658008	6.145535	4.872984	9.170486	11.324128	8.029494	8.732121	6.372267	3.215666449	high
TCGA-VS-A9V1	0.003	1	6.141328	5.324053	5.286004	10.28265	11.670551	8.072743	8.166017	6.235432	3.123928081	low
TCGA-VS-A9UD	2.024657534	0	7.769412	7.4706	5.896999	9.256933	11.847067	8.710277	8.400892	5.957932	2.956689201	low
TCGA-C5-A1MN	3.410958904	1	5.309821	5.098458	3.729968	11.372133	11.220254	7.236701	9.001081	6.653335	3.5676142	high
TCGA-IR-A3LI	6.830136986	0	4.748287	3.913629	4.506632	9.466636	11.641717	8.45342	7.589673	5.156268	2.823275228	low
TCGA-C5-A8XJ	12.23835616	0	6.623026	6.98816	6.005725	10.148905	11.836334	9.214081	8.295143	6.703652	3.172763387	high
TCGA-VS-A954	4.695890411	0	5.767504	6.164327	4.410105	8.421952	11.465762	7.659578	8.356472	6.581635	3.19841739	high
TCGA-EK-A2PG	0.003	0	5.679814	5.031631	4.528278	7.719077	10.955134	7.750577	7.78062	5.701971	2.849255907	low
TCGA-FU-A23K	1.019178082	0	6.809559	6.564858	4.510419	8.250481	10.776184	8.300972	7.409554	6.39686	2.876192481	low
TCGA-C5-A2LV	6.120547945	0	6.026257	6.199795	4.267474	11.522682	12.087202	7.716382	8.749905	5.927802	3.308875108	high
TCGA-DS-A3LQ	1.915068493	0	6.48693	6.185082	4.556729	9.226476	12.134432	8.81725	8.24683	6.67549	3.188083918	high
TCGA-C5-A1BL	14.44109589	0	7.401157	6.88741	5.104509	10.525267	10.704285	8.818637	8.69339	6.283977	3.201650972	high
TCGA-EK-A2RA	3.41369863	0	7.335695	7.552154	5.555275	8.598543	11.226958	8.61653	8.784891	6.21369	3.094088639	low
TCGA-IR-A3LA	11.43013699	0	6.06055	5.620079	4.473729	9.732867	10.896735	9.355823	7.663381	6.515467	3.060539578	low
TCGA-C5-A7CJ	8.484931507	1	7.611357	7.395443	5.261803	9.444889	11.499462	8.916497	8.715296	6.790959	3.241271335	high
TCGA-BI-A0VS	4.753424658	0	6.77801	7.114076	4.710418	10.46294	11.959381	8.643306	8.574879	6.401141	3.247111635	high
TCGA-EA-A44S	1.010958904	0	6.570665	6.071752	5.331468	8.762296	11.296532	8.304128	8.254987	5.794019	2.947421532	low
TCGA-C5-A901	1.419178082	0	6.205165	6.578568	4.278073	9.538831	11.238411	8.598099	8.340382	6.655559	3.241743832	high
TCGA-VS-A9UL	1.210958904	1	5.09584	6.630041	4.877084	8.231093	11.99635	9.349512	8.258604	6.752387	3.192113417	high
TCGA-EK-A2R8	0.003	0	6.685517	5.702426	4.614946	10.462204	12.672327	7.910609	9.104169	6.923796	3.500458131	high
