# Supplementary material for: Single-cell transcriptomic analysis reveals CD8 + T cell heterogeneity and identifies a prognostic signature in cervical cancer
Source: BMC Cancer. 2025 Mar 18;25:498. doi: 10.1186/s12885-025-13901-x (PMC11916872; doi:10.1186/s12885-025-13901-x)
Supplement: Supplementary file 7 — Supplementary Material 7 [file 12885_2025_13901_MOESM7_ESM.csv]

id	futime	fustat	CD96	ITM2A	CLEC2D	SLC7A5	CCL5	FNBP1	TPM3	AMD1	riskScore	Risk
GSM1076341	2148.9	0	5.609975	6.998899	4.779116	10.097604	11.930265	8.89732	9.575487	6.682802	3.557497361	high
GSM1076342	3111.9	0	5.138159	7.092825	4.184247	1.744814	11.121383	8.511773	8.241868	6.293422	2.793169238	low
GSM1076343	977.1	0	6.574458	5.957038	5.771775	4.40598	10.765874	9.16391	8.998782	5.32361	2.764525303	low
GSM1076344	2834.1	0	7.348335	5.360139	4.805909	7.737079	12.109369	7.97388	8.370648	5.405097	2.84172704	low
GSM1076345	2568	0	7.18278	6.77159	5.294855	10.41231	12.000632	8.804255	8.550614	6.02285	3.11741689	low
GSM1076346	2654.1	0	7.70087	5.610132	5.394621	10.463618	12.548669	7.222225	8.796649	5.871658	3.142527478	low
GSM1076347	2016.9	0	7.42541	6.035719	5.340934	8.737737	11.948204	8.237338	8.745048	5.87135	3.04085831	low
GSM1076348	1098	1	4.898389	6.060162	5.066237	9.926277	11.752808	7.405967	8.483837	6.876434	3.377388171	high
GSM1076349	2949.9	0	7.142462	6.494362	5.318831	10.282384	12.235568	8.206049	8.426594	6.318621	3.153179507	high
GSM1076350	2535	0	5.317714	6.324572	5.236267	10.783476	12.6163	8.023825	8.426594	7.080488	3.42188951	high
GSM1076351	2640.9	1	5.195146	5.517409	5.537473	9.320644	12.043577	7.989492	8.50492	5.62932	3.05696727	low
GSM1076352	1983	0	6.934177	6.416943	5.585719	6.184169	11.197558	8.557771	8.900208	6.467662	3.069818962	low
GSM1076353	2633.1	0	5.147467	5.035752	5.978344	6.557251	10.954727	8.639055	8.487498	6.279077	3.017790128	low
GSM1076354	2552.1	0	7.173939	6.462165	4.635165	7.240968	11.359599	8.389117	8.638938	6.551582	3.116720298	low
GSM1076355	1515	0	5.303989	4.625114	5.083993	10.409125	12.216269	7.846135	9.236945	6.282518	3.435363696	high
GSM1076356	2106.9	0	7.897325	6.509784	5.937852	9.028293	12.219614	8.373723	8.586498	6.424452	3.085666601	low
GSM1076357	1239	0	7.760864	7.167855	5.260443	7.693862	11.396559	9.187582	8.267778	5.572503	2.789305432	low
GSM1076358	548.1	1	5.521709	4.615061	4.487092	10.319011	13.08164	7.899251	8.18125	6.773293	3.314188437	high
GSM1076359	1382.1	0	7.110555	6.601323	5.485089	9.268289	12.257426	7.981628	8.452223	5.853976	3.006983481	low
GSM1076360	2540.1	0	7.631437	6.877059	5.201872	6.833717	11.635024	7.86612	8.850303	5.849105	2.959197338	low
GSM1076361	2550.9	0	7.883521	5.08546	5.598963	6.26856	11.27656	7.316964	8.696737	6.854355	3.086237935	low
GSM1076362	1601.1	1	5.4095782	4.0351889	4.6584272	10.8057916	13.2566358	6.8940065	9.4686436	6.8543547	3.658838991	high
GSM1076363	2154.9	0	6.334163	6.747302	5.678361	9.173997	11.219376	8.885642	8.68395	5.490442	2.988181561	low
GSM1076364	2414.1	0	6.874246	5.662558	4.894307	10.583996	12.492282	8.511773	8.418482	6.350334	3.204942781	high
GSM1076365	2399.1	0	5.755636	4.221635	5.425716	10.258335	11.224646	8.691133	8.482082	6.164074	3.185159157	high
GSM1076366	2273.1	0	6.780173	5.241698	5.624029	10.81312	12.412642	8.053401	8.932404	6.807074	3.405313248	high
GSM1076367	2337.9	0	5.536276	5.11226	4.945291	10.556747	11.894745	8.58451	9.696987	5.408888	3.351360009	high
GSM1076368	1022.1	0	6.269225	5.960148	5.559289	11.159073	12.28705	8.104456	8.873753	6.269636	3.318998477	high
GSM1076369	1614.9	1	7.370561	7.293904	5.024905	9.08467	11.325863	8.859172	8.326716	6.343554	3.063052486	low
GSM1076370	2169.9	0	5.497688	5.752765	6.282561	9.832291	11.966373	8.021157	8.984667	5.239297	3.063554107	low
GSM1076371	2169.9	0	7.063204	6.865092	5.547456	9.671223	11.507572	8.544706	8.574186	6.170994	3.109184221	low
GSM1076372	1758	0	7.64165	7.51835	5.056506	8.355208	11.224646	9.27147	8.194854	6.858906	3.083737368	low
GSM1076373	1943.1	0	7.375796	6.811454	3.450947	11.32927	11.981837	8.373723	9.129802	5.75035	3.317699429	high
GSM1076374	2033.1	0	7.38748	7.426162	5.322318	10.017651	11.69442	8.968701	8.50492	5.661028	2.996199325	low
GSM1076375	1938.9	0	6.624314	7.475327	5.488629	9.873669	11.460189	8.977096	8.256627	6.213606	3.07025451	low
GSM1076376	729	0	7.71726	7.169949	5.707558	10.693615	11.598097	9.00583	8.64084	6.468821	3.19774202	high
GSM1076377	1944.9	0	7.824404	6.812754	4.872979	10.337668	11.603659	8.625335	8.323238	6.315989	3.114093458	low
GSM1076378	1913.1	0	5.800958	4.202628	3.569227	10.809372	12.462046	8.944765	8.442981	6.95349	3.452308879	high
GSM1076379	1161	0	6.59188	7.815441	5.050554	7.045801	10.798327	8.278342	8.299603	7.070589	3.136240207	low
GSM1076380	1521	0	6.009638	8.243705	5.041709	10.249101	11.221962	8.554465	8.135194	5.962318	3.056149615	low
GSM1076381	1794	0	5.336702	6.309677	5.194503	10.114609	11.97562	8.72196	8.43826	6.19186	3.196836969	high
GSM1076382	1146.9	0	6.425476	5.620964	4.587318	10.377498	12.219614	8.373723	8.004138	6.838804	3.234420976	high
GSM1076383	1652.1	0	5.740264	4.923183	5.000392	9.497376	11.817455	7.846135	8.296071	6.655859	3.234671316	high
GSM1076384	1650.9	0	7.147452	7.0448	5.656818	10.32532	12.068605	8.554465	8.261755	6.228022	3.077211766	low
GSM1076385	1718.1	0	4.804306	8.187561	5.163279	10.23751	11.510579	9.322913	8.068577	5.725009	3.030381477	low
GSM1076386	1497	0	5.898789	7.885428	5.294855	8.385195	11.15527	9.484003	7.847842	6.474216	2.986026418	low
GSM1076387	1197	0	5.925575	7.354468	5.292627	9.886912	11.443312	9.014176	8.076835	5.879904	2.999425405	low
GSM1076388	1527.9	0	7.242625	6.804445	5.487246	8.669678	12.568488	5.588062	9.047672	7.9584	3.567474541	high
GSM1076389	1352.1	0	6.769299	7.841971	5.089308	10.779842	11.735379	9.001739	8.056943	6.435268	3.128566639	low
GSM1076390	647.1	0	7.178946	8.465033	5.514356	8.443727	11.227353	8.800603	8.472128	6.456873	3.068422994	low
GSM1076391	1482	0	6.505351	8.186529	4.66351	8.665595	10.573423	9.052592	8.11066	7.118117	3.196146195	high
GSM1076392	986.1	0	6.192133	7.611547	5.309931	9.451046	10.926268	8.89732	8.071737	6.200899	3.027929691	low
GSM1076393	1383.9	0	7.02415	6.141615	5.340071	10.516374	12.17492	8.197384	9.042198	5.043928	3.046258609	low
GSM1076394	594.9	1	5.349975	5.990593	4.712911	9.646055	11.598097	8.322834	8.205871	6.003298	3.105691443	low
GSM1076395	1379.1	0	7.663595	7.996151	5.765669	8.02313	11.082823	9.230797	7.670154	6.095334	2.755071119	low
GSM1076396	1287	0	7.892763	7.622115	6.177452	10.489798	11.3536	9.429075	8.716666	5.840401	3.038541947	low
GSM1076397	1269.9	0	5.371417	6.27773	4.855517	9.625737	12.390757	8.370734	8.67261	5.905974	3.185445008	high
GSM1076398	348	1	7.662125	7.38313	5.093159	10.765623	11.382344	8.837395	8.188884	6.607747	3.157285527	high
GSM1076399	1131.9	0	6.812681	6.807617	5.873609	9.876295	11.715472	9.187582	8.42389	6.656716	3.176545001	high
GSM1076400	1160.1	0	5.033088	5.071258	5.249347	10.633093	11.811514	7.821239	8.44758	6.122858	3.235350067	high
GSM1076401	1233	0	6.855461	5.600679	5.094845	10.42811	12.425895	9.035319	8.502181	6.183451	3.167566893	high
GSM1076402	1092	0	6.455352	6.594864	4.7926	11.890914	11.325863	8.444778	7.965849	6.55994	3.225928915	high
GSM1076403	1010.1	0	5.997311	7.25054	5.146514	7.554988	11.518839	9.048033	8.054542	6.338167	2.973735206	low
GSM1076404	888.9	0	5.185279	6.900846	5.355195	11.627805	12.475429	8.429131	8.456725	6.645114	3.374817442	high
GSM1076405	960	0	5.323119	4.902468	4.593454	9.9105	11.738297	8.476556	8.819835	5.505169	3.165222528	high
GSM1076406	1049.1	0	6.129677	5.867268	5.064098	10.831927	11.912746	7.995023	7.889645	6.966808	3.250984596	high
GSM1076407	867.9	0	4.779481	7.475327	6.006044	7.201195	10.815872	9.075154	8.14031	6.031385	2.920054438	low
GSM1076408	891.9	0	7.049034	7.026384	4.494359	8.790065	11.404881	8.398029	8.147863	6.424047	3.067736783	low
GSM1076409	783.9	0	5.518869	5.197171	3.819584	10.570368	11.496674	8.544706	8.692823	5.183976	3.126842705	low
GSM1076410	687	0	5.405261	8.608405	4.960976	7.218627	10.978191	9.297145	7.52259	6.537319	2.899625279	low
GSM1076411	675	0	6.91807	6.806977	5.132971	11.221177	11.578233	8.531616	9.074105	6.336326	3.361420837	high
GSM1076412	1128.9	0	7.065542	7.402271	5.732412	10.580617	11.477238	9.105372	7.961748	6.92485	3.15619436	high
GSM1076413	986.1	0	6.668249	6.93882	5.662785	8.979039	11.747093	8.260551	8.303829	6.852682	3.169025408	high
GSM1076414	993	0	6.964164	7.644718	5.649695	10.025869	11.709542	8.819051	8.340283	6.125716	3.059556081	low
GSM1076415	2991	0	7.5935	7.358129	6.205825	9.958003	11.927382	8.925179	8.353776	5.854883	2.952794878	low
GSM1076416	762	1	7.322405	7.544101	5.556574	10.969614	10.614361	9.075154	7.919236	6.432174	3.056891694	low
GSM1076417	2753.1	0	5.809522	5.785259	4.746828	8.91839	11.00669	9.26615	8.213596	6.466489	3.132777911	low
GSM1076418	740.1	0	7.407631	7.630137	5.39686	10.178671	11.077671	8.889658	7.847842	5.489455	2.812694453	low
GSM1076419	2232	0	6.808373	7.282116	5.101056	9.963458	11.485345	8.822579	7.912142	6.447562	3.057190345	low
GSM1076420	2820	0	6.003033	7.619689	4.763054	8.529678	10.74377	9.096785	7.739663	5.847322	2.861613222	low
GSM1076421	1860.9	0	6.522338	6.033215	5.100635	9.7809	11.677561	8.438544	7.882332	6.42327	3.058231619	low
GSM1076422	2568.9	0	6.863245	8.251618	4.958904	9.601364	10.729086	9.817115	7.484064	6.262018	2.888881225	low
GSM1076423	2598	0	6.4524	7.481271	4.825573	8.790065	10.78572	9.100936	8.019894	5.814966	2.910703788	low
GSM1076424	2324.1	0	5.863747	6.230809	5.599882	9.708548	11.758607	8.521659	8.604795	5.967826	3.128449131	low
GSM1076425	657.9	1	5.850064	4.793449	4.7373	9.591514	12.568488	7.192252	8.62931	6.064444	3.211106938	high
GSM1076426	2393.1	0	6.845505	6.859237	5.453243	9.049756	11.345364	8.863008	8.39216	5.876876	2.984453364	low
GSM1076427	2226.9	0	7.374524	7.595069	5.697369	6.850977	11.273921	8.663115	8.441013	5.781848	2.828919331	low
GSM1076428	1544.1	0	7.905072	6.819733	5.119235	9.082455	11.697432	8.673903	8.440109	5.888058	2.973346238	low
GSM1076429	2231.1	0	8.039789	5.414186	6.202832	9.817028	11.477238	8.355513	8.520927	6.261629	3.060421245	low
GSM1076430	2042.1	0	6.349781	7.068864	4.721636	10.368174	11.348047	8.793306	7.990945	6.632378	3.170791053	high
GSM1076431	1010.1	1	5.502007	4.073664	5.279953	9.616034	12.525442	6.551356	9.197986	6.105897	3.349915635	high
GSM1076432	105	0	5.704501	3.615303	3.993712	11.292647	12.371281	6.600062	9.052069	5.190201	3.262495429	high
GSM1076433	321.9	1	5.368674	6.795168	5.219119	8.487234	11.894745	8.476556	8.803852	7.246622	3.412493621	high
GSM1076434	1871.1	0	6.300883	4.448363	4.895574	9.113085	12.326353	7.916982	8.758871	6.613703	3.295875733	high
GSM1076435	1638.9	0	6.080418	7.19795	5.322318	8.825341	11.891867	8.534787	8.219608	6.003813	3.003256857	low
GSM1076436	639	1	4.898978	4.212273	4.823528	10.523077	13.01238	7.652347	8.935603	6.871884	3.531308303	high
GSM1076437	1104.9	0	7.557433	7.502179	5.266919	5.912018	11.538772	8.736043	8.731325	5.121121	2.72237003	low
GSM1076438	12.9	0	7.312069	6.06175	4.278079	9.218753	11.620805	7.737716	8.875806	6.875147	3.35857266	high
GSM1076439	1865.1	0	7.841611	6.357639	6.022572	9.20562	12.670985	8.379819	8.490329	6.415657	3.07252749	low
GSM1076440	1760.1	0	6.766098	4.863736	4.815286	10.402561	12.309853	7.689315	8.596995	6.275764	3.2398624	high
GSM1076441	1824.9	0	8.121186	5.114836	5.743457	10.374269	12.415871	7.803508	8.98037	7.165776	3.409076979	high
GSM1076442	1101.9	1	5.422383	6.988153	5.688951	8.729733	11.966373	7.971095	8.347408	6.814458	3.213798967	high
GSM1076443	911.1	0	7.512269	7.062736	5.729097	8.854576	11.237933	9.159131	8.450347	6.696851	3.112265583	low
GSM1076444	1478.1	0	6.606994	5.688968	4.373078	9.196488	11.443312	8.492563	8.594153	6.395144	3.212349664	high
GSM1076445	1680	0	5.056047	6.658876	4.774321	10.207831	10.631325	8.797115	8.448503	5.479178	3.078079368	low
GSM1076446	1533.9	0	7.352113	6.301459	5.863144	9.528581	11.671584	8.659692	8.485718	5.781848	2.976854547	low
GSM1076447	1589.1	0	7.540368	7.246886	5.223454	9.581716	11.019949	9.201835	8.271972	6.498167	3.086994719	low
GSM1076448	1646.1	0	7.974897	7.216943	5.849925	10.798145	11.440353	9.132209	8.467568	6.67391	3.186647667	high
GSM1076449	978.9	0	6.709324	7.838638	5.257254	9.015469	11.240868	8.909054	8.283172	6.232438	3.041136033	low
GSM1076450	1680.9	0	5.146151	7.797542	5.480529	9.67634	10.402992	9.0226	8.257485	6.071431	3.086701419	low
GSM1076451	1278.9	0	7.070396	5.919131	4.544247	11.80226	11.888572	8.454183	8.571284	6.263873	3.287900208	high
GSM1076452	1424.1	0	8.144665	7.661072	5.790923	9.839968	11.248914	8.981245	8.087289	6.209835	2.949701147	low
GSM1076453	1221.9	0	6.579516	5.948394	5.688031	10.234351	11.936275	8.601504	8.577033	6.576207	3.241889569	high
GSM1076454	1329	0	6.398915	7.453089	4.883866	10.622626	11.095389	8.874268	8.199041	5.912951	3.069168863	low
GSM1076455	1124.1	0	5.657225	6.885327	5.815314	9.742831	11.861846	8.711462	8.898231	5.689548	3.134186366	low
GSM1076456	1091.1	0	7.945295	7.470738	5.073074	10.74311	11.894745	8.997654	7.786483	6.466489	3.025120419	low
GSM1076457	356.1	1	7.367807	7.190373	5.129019	9.281902	11.28753	8.747003	8.187193	6.481951	3.067039202	low
GSM1076458	1013.1	0	7.840078	7.807889	5.770807	7.975013	11.105631	9.230797	7.904945	6.347351	2.851150586	low
GSM1076459	1197	0	6.859962	7.462142	5.342285	9.601364	11.237933	8.826226	7.847842	5.712252	2.857003298	low
GSM1076460	936.9	0	7.50805	7.667576	5.531481	9.067256	10.75346	9.528012	8.104817	6.228369	2.948060357	low
GSM1076461	1120.8	0	5.927179	7.708299	5.313018	9.102037	11.741191	8.921258	7.80048	6.055849	2.933119526	low
GSM1076462	476.1	0	6.41482	8.059604	4.524795	8.701942	10.9315	8.680843	8.128357	6.602609	3.111685649	low
GSM1076463	474	0	6.541453	7.884589	5.395534	8.013201	10.996022	9.18293	7.916892	6.505176	2.959791249	low
GSM1076464	303.6	0	5.730136	7.270576	4.982343	8.166164	10.751077	8.754399	7.996726	5.851826	2.909084965	low
GSM1076465	711.9	0	6.698489	7.057901	5.022353	10.34072	11.304112	8.960475	7.883927	6.279825	3.042050696	low
GSM1076466	222.9	0	5.269458	6.721527	4.839724	10.453822	11.564017	8.194577	8.470263	6.195529	3.242805331	high
GSM1076467	611.1	0	8.613388	8.00622	5.80254	10.85417	11.533122	9.640295	7.658811	6.19186	2.873403248	low
GSM1076468	437.1	0	6.233371	8.008106	5.268648	7.388708	11.051365	9.127913	7.709776	6.435623	2.885548344	low
GSM1076469	744	0	6.95713	7.258346	4.688519	10.650632	11.533122	8.881863	7.823772	6.047918	3.001445148	low
GSM1076470	1161	0	7.099395	7.375059	5.412335	10.83567	11.603659	9.281142	7.755098	5.721273	2.885091666	low
GSM1076471	1070.1	0	7.780818	6.928387	4.990833	10.196228	11.030515	8.454183	7.84944	6.072131	2.944032855	low
GSM1076472	2015.1	0	6.842182	7.081715	5.505256	8.663649	11.095389	8.301908	8.529265	6.220661	3.068585607	low
GSM1076473	3123.9	0	6.703916	6.160009	5.882202	9.9419	12.065394	8.413736	8.691822	6.553131	3.236080186	high
GSM1076474	2576.1	0	6.7607	4.538135	5.627724	10.355642	11.960218	8.171517	9.05753	6.624593	3.372405885	high
GSM1076475	3018	0	6.722064	6.57888	5.418095	9.763123	10.770911	8.881863	8.582673	5.328868	2.955571301	low
GSM1076476	201.9	0	7.767198	6.524315	4.806683	9.456001	10.873438	7.886346	8.590338	6.192917	3.114800286	low
GSM1076477	2786.1	0	7.494162	6.385296	5.757789	7.881979	11.061821	8.782522	8.458528	6.320923	2.991882706	low
GSM1076478	369	0	7.011175	6.292017	5.393288	9.596541	11.457325	7.971095	8.465754	6.017414	3.066245057	low
GSM1076479	2772	0	5.327971	4.375342	5.132511	9.596541	12.206502	7.768906	8.39661	6.57896	3.263162488	high
GSM1076480	2376	0	7.714115	6.590668	5.577949	9.212154	11.623677	8.486194	8.572238	6.287476	3.082752343	low
GSM1076481	906	0	6.799711	6.176569	5.327325	10.393179	11.991171	8.154589	8.500307	5.896934	3.103016711	low
GSM1076482	2841	0	6.170464	5.347138	4.692432	11.024249	11.552789	7.742514	8.462093	5.685872	3.143400162	low
GSM1076483	2603.1	0	6.412029	6.810819	5.913269	9.521051	11.022646	8.652786	8.416605	5.732203	2.982824287	low
GSM1076484	222	1	6.834514	7.082343	5.357005	7.760965	11.530223	8.618653	8.273692	6.49116	3.026142087	low
GSM1076485	795.9	0	7.20032	6.684372	5.681695	9.581716	11.744122	8.928986	8.194854	6.402487	3.052502342	low
GSM1076486	185.1	1	7.905072	7.033863	5.389262	11.22595	11.930265	8.736043	8.39037	6.01469	3.085606741	low
GSM1076487	2810.1	0	7.101884	8.04262	5.572488	10.105895	10.973101	9.136666	8.281416	6.201276	3.054832797	low
GSM1076488	651.9	0	6.353432	5.201981	4.340673	10.240495	11.867693	8.505299	8.706718	6.213945	3.269943287	high
GSM1076489	1581	1	5.197091	7.417851	4.781484	7.590037	10.721761	8.581014	8.161294	6.115491	3.004090436	low
GSM1076490	1947.9	0	6.253743	6.464503	5.372654	9.387201	11.799868	8.188836	8.334135	6.613313	3.180657133	high
GSM1076491	2381.1	0	5.024258	6.600139	4.775943	8.056557	11.144869	8.301908	8.266025	6.196971	3.084516253	low
GSM1076492	2550	0	6.09501	5.125288	5.434755	10.51293	12.194109	7.87106	8.869756	6.603418	3.372343261	high
GSM1076493	2595	0	8.208964	7.36409	5.599882	10.202035	11.814467	8.786069	8.436525	6.109096	3.038512765	low
GSM1076494	2330.1	0	6.082919	5.220971	5.029602	9.082455	12.445617	7.316964	8.687927	6.57896	3.278248185	high
GSM1076495	1833.9	0	5.416659	6.193477	5.117999	10.440914	11.960218	8.429131	8.999805	6.273075	3.36121202	high
GSM1076496	1440.9	0	6.328611	6.476084	5.276501	9.982562	12.358336	8.13203	8.573178	6.335556	3.212380406	high
GSM1076497	1269	0	7.41579	7.119455	5.310825	9.173997	11.254584	8.977096	8.278045	6.585995	3.091153711	low
GSM1076498	1944	0	6.624314	7.599781	5.256819	10.152279	11.3536	8.870456	8.151238	6.539607	3.138508763	low
GSM1076499	2157.9	0	6.937569	7.309247	5.472972	10.358796	11.808506	8.725626	8.170926	6.056178	3.035650771	low
GSM1076500	1538.1	0	7.367807	6.638708	5.092743	9.401316	11.891867	8.401186	8.178646	6.650257	3.116614373	low
GSM1076501	1122	1	6.772479	4.345809	5.263018	8.566523	12.64722	7.10949	9.295934	5.565346	3.147131949	high
GSM1076502	893.1	0	6.479872	4.583284	4.729851	10.34072	12.49896	7.781218	9.177706	5.087293	3.139489042	low
GSM1076503	1719.9	0	5.928789	7.059332	4.992532	9.696064	11.879842	8.470086	8.355616	5.756975	3.04989487	low
GSM1076504	2031	0	7.699356	7.982372	5.612116	9.69093	11.603659	9.616072	8.221326	6.169884	2.984730712	low
GSM1076505	2028	0	5.924018	6.842545	4.727485	10.042479	12.012579	8.750688	7.998355	6.472323	3.145166331	high
GSM1076506	2058.9	0	7.09326	7.639063	5.045541	10.34072	11.581047	8.944765	8.03292	6.327833	3.067295194	low
GSM1076507	1994.1	0	6.363585	7.228267	4.7373	10.160669	11.113458	8.639055	8.006538	6.356874	3.105254256	low
GSM1076508	626.1	0	7.256752	7.226165	5.515205	9.944583	11.221962	8.866846	8.148698	5.726146	2.921583408	low
GSM1076509	1898.1	0	4.87085	7.732852	5.011973	9.738218	11.541435	8.743263	8.188884	6.685264	3.242874282	high
GSM1076510	123	0	6.708251	7.523041	5.933524	7.340823	11.31791	7.823755	8.549666	7.259535	3.211508146	high
GSM1076511	1787.1	0	7.196429	7.623711	5.650167	10.103119	11.064375	9.146051	8.325844	6.147373	3.048174754	low
GSM1076512	654.9	1	7.38748	6.191322	5.246263	10.123179	11.549892	8.704402	8.470263	6.676725	3.214272534	high
GSM1076513	1791	0	6.699549	5.45228	5.334352	11.276776	12.16277	8.200183	8.056943	6.376602	3.154137594	high
GSM1076514	1734.9	0	4.936828	4.76922	4.938284	11.003131	12.358336	7.625938	8.658171	6.424452	3.388442781	high
GSM1076515	108.9	0	7.992778	7.722185	5.22696	9.375762	11.15527	9.00583	8.095728	5.594365	2.831109274	low
GSM1076516	399.9	0	6.412029	7.513753	5.012414	8.375537	11.097887	8.754399	7.872716	5.748379	2.840886621	low
GSM1076517	1542	0	7.284997	8.205318	5.666412	10.470145	10.694711	9.683013	7.932816	6.249427	2.984550846	low
GSM1076518	1599.9	0	6.878634	6.367571	4.774728	10.587584	12.159681	8.33481	8.425712	6.740492	3.29004042	high
GSM1076519	864	0	6.801891	6.871315	4.723628	10.031682	11.876707	8.511773	8.379773	6.065098	3.111632031	low
GSM1076520	1551.9	0	7.908398	7.490451	5.42217	10.790815	12.159681	8.901355	8.88895	6.655859	3.305002078	high
GSM1076521	1464	0	7.991224	7.014062	5.17617	11.890914	11.410325	8.639055	8.244451	5.815848	3.049755062	low
GSM1076522	77.1	1	6.699549	7.651272	5.233966	10.440914	10.876049	9.322913	8.220456	6.225878	3.094428738	low
GSM1076523	1104.9	0	7.594865	7.561074	5.146963	10.750521	11.306836	9.159131	8.21527	6.126455	3.058830153	low
GSM1076524	1325.1	0	6.709324	7.810408	4.682156	10.453822	10.585378	9.484003	7.80048	5.893489	2.95145459	low
GSM1076525	1236.9	0	6.115839	8.639082	4.838911	8.912007	10.988188	9.478303	7.918429	6.16731	2.972865992	low
GSM1076526	979.8	0	5.531151	4.849208	4.297934	9.923588	11.966373	7.98422	9.125302	6.721133	3.497741237	high
GSM1076527	1307.1	0	6.528376	5.701477	4.076705	9.7809	12.393935	7.950248	8.963248	6.649456	3.405688529	high
GSM1076528	1179	0	7.072732	6.645307	5.615382	11.077312	12.184563	8.538145	8.107404	6.569143	3.158637612	high
GSM1076529	1275.9	0	6.622299	7.051027	5.624949	10.703859	11.496674	9.146051	8.141145	6.625802	3.165908961	high
GSM1076530	387	1	7.510876	6.65704	5.364633	10.42811	11.004092	8.666772	7.991781	6.233547	3.014990105	low
GSM1076531	1142.1	0	6.661906	5.180065	5.296975	10.252044	11.606458	8.066924	8.163863	6.246438	3.101945688	low
GSM1076532	1094.1	0	7.28757	6.067878	5.605805	10.123179	11.994264	8.885642	8.886033	6.09918	3.178053333	high
GSM1076533	1080	0	5.824317	4.920608	4.70231	11.898837	12.432492	8.263715	8.426594	6.43338	3.349543289	high
GSM1076534	1106.1	0	6.75202	7.088573	5.394229	10.710636	11.79398	9.079225	8.242628	6.999204	3.273392293	high
GSM1076535	1044.9	0	6.5514	7.141049	4.498338	7.828264	11.535909	8.109824	8.353776	7.11857	3.233058747	high
GSM1076536	1071.9	0	6.202776	5.553027	5.145622	9.270652	11.424178	8.392149	8.482995	6.510917	3.199071127	high
GSM1076537	780.9	0	7.204179	6.465639	5.278677	8.848165	11.074939	8.618653	8.231617	6.145236	2.988673203	low
GSM1076538	459	0	5.23661	6.363738	5.159539	6.465067	11.776539	6.774363	8.56001	7.378468	3.308579996	high
GSM1076539	980.1	0	6.812681	6.41635	5.382121	9.302373	10.988188	8.214507	8.230834	5.850638	2.966832779	low
GSM1076540	846.9	0	5.381304	4.926542	6.180454	9.180714	12.241775	7.851212	9.013681	6.424452	3.297953312	high
GSM1076541	765	0	7.350862	7.496695	4.873373	10.787097	11.770635	9.105372	8.376082	6.508256	3.201860312	high
GSM1076542	2136	0	5.595153	5.539564	5.732412	9.939162	11.320515	8.642558	8.115791	7.016729	3.251066561	high
GSM1076543	1551.9	1	6.580557	4.463705	5.25458	11.487654	12.280311	7.496271	8.60089	6.379705	3.309560702	high
GSM1076544	2568	0	7.384904	7.499052	5.253315	8.627314	11.460189	8.652786	8.579976	5.482098	2.910128289	low
GSM1076545	176.1	0	6.846687	4.822024	4.273999	12.198473	12.681524	7.945251	8.610417	6.207224	3.340680017	high
GSM1076546	915.9	0	7.872444	6.346412	5.073899	9.625737	11.513199	8.707961	8.663955	6.133999	3.106770985	low
GSM1076547	2667.9	0	7.581913	7.511352	5.010294	9.971474	10.758385	8.251953	8.414774	6.202783	3.093759064	low
GSM1076548	2480.1	0	7.665128	6.634578	5.158676	11.032845	11.457325	8.444778	8.507614	6.579352	3.241867586	high
GSM1076549	2091	0	6.456321	6.038745	4.923495	8.924771	11.555634	7.873702	8.59991	5.874992	3.079781337	low
GSM1076550	2187	0	6.361752	6.965626	5.933017	9.915883	11.31791	8.410633	8.510453	6.540916	3.19635107	high
GSM1076551	1022.1	0	7.185249	7.177511	5.174429	7.689262	10.934122	8.639055	8.868736	6.443741	3.137258543	low
GSM1076552	1560	1	6.604982	5.900586	5.281292	10.686455	11.83819	8.451241	8.776889	6.404416	3.293162045	high
GSM1076553	486	0	5.276069	6.17132	4.674421	9.139276	11.785423	7.75923	8.460328	5.643882	3.074202935	low
GSM1076554	1238.1	0	6.988764	6.066371	5.021959	10.331303	11.147388	8.392149	8.688836	6.10277	3.184407444	high
GSM1076555	2330.1	0	4.913797	7.175387	4.758541	7.422735	11.197558	10.00307	8.542144	6.355689	3.132718313	low
GSM1076556	1898.1	0	6.746778	8.660427	4.954364	8.88237	11.108274	8.379819	8.436525	5.858442	3.005373728	low
GSM1076557	1071	0	5.030616	4.548416	4.697193	8.31279	11.533122	7.846135	8.432946	5.476478	3.004659061	low
GSM1076558	372	0	7.117937	5.180895	4.573433	9.918496	11.477238	8.072278	9.174319	6.875578	3.456389229	high
GSM1076559	2076.9	0	7.144967	6.057057	4.559876	8.61173	11.147388	8.704402	8.317862	6.274608	3.058515361	low
GSM1076560	2045.1	0	7.260641	7.029828	5.645534	10.431376	11.265416	9.429075	8.369788	5.774984	2.995731675	low
GSM1076561	1812.9	0	5.803304	6.05144	4.678382	9.755679	11.657304	8.457336	8.667854	6.475359	3.294691639	high
GSM1076562	1155	0	7.790153	6.308041	5.9928	10.405845	11.059238	8.684341	8.309978	6.149499	3.030263131	low
GSM1076563	1329.9	0	6.07872	7.62606	4.962987	9.793826	10.833327	9.001739	7.697755	5.826255	2.901788805	low
GSM1076564	1122.9	0	5.939431	6.723327	5.130316	10.252044	11.47999	9.092466	8.020776	6.320923	3.105149427	low
GSM1076565	1107	0	6.279161	7.133197	5.086072	10.025869	11.566801	8.826226	8.030548	5.89379	2.996685181	low
GSM1076566	401.1	1	5.201696	8.356008	5.204902	7.886994	10.790873	9.009963	8.24703	7.284396	3.253518645	high
GSM1076567	1098	0	6.818129	7.267735	5.008293	9.899762	10.873438	8.956731	7.945654	6.082799	2.985300636	low
GSM1076568	33	0	4.981322	7.459131	5.9928	9.755679	10.98063	8.909054	8.39216	6.607321	3.221792992	high
GSM1076569	630.9	0	6.228047	7.476096	5.78296	10.0811	11.802734	9.136666	7.867132	6.527523	3.061173202	low
GSM1076570	1527	0	6.711318	8.236513	5.115857	5.791624	10.217765	9.221114	8.412056	6.418743	2.939997358	low
GSM1076571	1500	0	6.881931	7.333995	5.357485	11.182253	11.160401	9.061663	8.167419	6.054514	3.07717421	low
GSM1076572	228.9	1	7.377149	7.894025	5.581151	10.075714	10.697101	8.960475	8.057774	6.785412	3.112478025	low
GSM1076573	1392.9	0	5.886508	6.203424	4.764639	9.829751	10.361943	8.605017	7.866297	6.241269	3.052187548	low
GSM1076574	1296	0	6.287284	7.774904	4.773102	10.064725	10.556796	9.328429	7.486217	6.249063	2.949313047	low
GSM1076575	1574.1	0	6.447639	7.558718	5.045978	7.948376	11.178975	8.743263	8.098169	6.743044	3.073275099	low
GSM1076576	1958.1	0	4.790826	6.226481	5.033721	10.539997	10.860855	8.200183	8.232512	6.213236	3.206911406	high
GSM1076577	1908.9	0	7.201544	7.884589	5.587074	9.905124	11.061821	8.948543	8.121849	6.737126	3.117465837	low
GSM1076578	798	0	5.739481	7.644718	4.800716	8.966291	10.906192	8.925179	8.084071	5.368308	2.874981966	low
GSM1076579	1724.1	0	6.657712	5.06655	4.183955	11.516749	12.400075	8.203203	8.937713	6.614957	3.471197266	high
GSM1076580	1620	0	7.577615	7.393309	5.081044	9.824548	10.716885	9.127913	7.916128	6.106622	2.941182191	low
GSM1076581	1457.1	0	7.261952	6.559793	5.094845	10.553362	10.778288	9.3703	7.563512	6.403281	2.973674519	low
GSM1076582	1641	0	6.731663	8.083019	4.868941	8.162645	10.226494	9.478303	7.82296	5.78475	2.804667391	low
GSM1076583	1251.9	0	5.278122	7.758226	4.784214	8.689774	10.845731	8.677583	8.174353	6.341635	3.104819918	low
GSM1076584	707.1	0	7.714115	8.204322	4.921463	9.905124	11.709542	8.997654	8.25491	5.933495	2.990854009	low
GSM1076585	42	0	7.445791	5.769787	4.271189	9.348283	11.069675	8.815348	8.676346	6.621358	3.248935821	high
GSM1076586	923.1	0	6.784442	4.483583	4.518409	11.579297	12.932763	6.992109	9.472357	6.581247	3.586370071	high
GSM1076587	2625.9	0	4.587435	4.745385	3.791055	8.635545	11.930265	7.85609	9.148799	6.210202	3.395562565	high
GSM1076588	2847	0	5.074063	5.572058	3.877617	9.119461	11.176183	7.896586	8.49218	6.141546	3.225259642	high
GSM1076589	1701.9	0	5.368674	5.047876	4.081423	10.135026	11.709542	7.930056	8.968515	6.373647	3.416139061	high
GSM1076590	2787	0	5.659462	5.264257	4.311399	7.886994	11.014651	8.47329	8.847231	5.116565	2.980736945	low
GSM1076591	2996.1	0	5.609231	4.697449	4.487813	10.213809	11.90969	8.180388	8.880895	6.387611	3.374622187	high
GSM1076592	2784.9	0	7.055081	4.037712	4.33122	10.470145	11.954195	8.010838	9.119653	6.926531	3.503847874	high
GSM1076593	1814.1	0	6.186083	6.266286	4.047571	10.675835	11.802734	8.680843	8.646583	7.697428	3.599218643	high
GSM1076594	993	1	5.461967	6.116323	3.843659	10.103119	11.240868	8.476556	9.579255	6.239839	3.519474378	high
GSM1076595	2285.1	0	7.286286	5.273574	3.561945	8.402078	10.978191	8.889658	8.642788	6.583215	3.224084319	high
GSM1076596	2411.1	0	4.895257	4.669493	3.733587	9.352908	12.181316	6.964392	9.074105	6.354876	3.445946526	high
GSM1076597	2532	0	6.729605	5.225823	4.184524	10.506286	11.906616	8.075076	8.959052	6.490721	3.393782675	high
GSM1076598	2507.1	0	6.60098	5.316597	3.72451	8.371942	11.376596	7.752013	8.847231	7.540015	3.502635648	high
GSM1076599	2589.9	0	5.131679	5.280906	3.655785	9.865749	11.549892	8.126597	8.829132	6.954333	3.516052952	high
GSM1076600	1476	0	5.338134	4.929463	4.89064	10.798145	12.462046	7.215884	9.033436	5.786458	3.320472538	high
GSM1076601	2427	0	5.274154	5.957561	3.437767	10.473433	11.328767	8.358524	8.833268	6.555143	3.462904763	high
GSM1076602	1386.9	1	7.277352	5.852901	3.566865	11.168385	12.377672	8.214507	9.572993	6.888932	3.652028798	high
GSM1076603	2054.1	0	7.603706	5.367797	4.16573	9.868267	12.181316	8.444778	9.093804	6.475359	3.349225904	high
GSM1076604	263.1	1	6.717654	4.524369	4.217355	12.358486	12.73089	7.220191	9.128595	7.512776	3.753650356	high
GSM1076605	219	1	4.895257	5.281723	4.025029	9.300181	11.903543	7.911758	8.735213	6.634855	3.397346986	high
GSM1076606	1376.1	1	7.045531	5.590401	4.280932	8.827409	11.40202	8.960475	8.50492	6.009916	3.074249329	low
GSM1076607	1086	1	5.246817	5.090206	4.33122	9.891919	11.162923	8.591313	8.680158	7.205521	3.494411245	high
GSM1076608	1803	0	7.191545	4.937455	4.337092	10.953173	11.569604	8.197384	9.023482	5.523935	3.203025912	high
GSM1076609	2252.1	0	5.442326	6.101625	4.917779	8.970485	10.582931	9.057072	8.427463	5.183976	2.925344967	low
GSM1076610	2151.9	0	5.960811	5.753302	4.252157	8.411548	10.913522	8.940712	8.522784	7.553296	3.42058345	high
GSM1076611	1853.1	1	6.994622	5.507296	4.478022	10.523077	11.817455	8.855678	9.129802	6.873126	3.478239003	high
GSM1076612	311.1	1	7.232207	5.999724	4.605539	11.90649	12.128126	8.154589	9.220857	6.133282	3.408025235	high
GSM1076613	2190	0	6.968971	5.643966	3.934668	10.577202	11.873744	8.075076	8.366253	5.281814	3.012080931	low
GSM1076614	1941	0	6.478942	5.475055	4.118228	7.127276	11.054035	8.670495	8.546691	5.966198	3.020680447	low
GSM1076615	189.9	0	5.63769	6.407111	4.711423	8.804514	11.004092	8.956731	8.973876	6.015381	3.215683123	high
GSM1076616	771.9	0	7.128642	5.876301	3.995848	10.309724	11.900614	8.373723	9.279436	7.447129	3.639950107	high
GSM1076617	195	1	7.317231	5.65963	4.534315	11.276776	11.157733	9.018339	9.239288	6.059677	3.351493	high
GSM1076618	2004.9	0	7.818336	5.73046	4.771884	10.908638	11.535909	9.070678	8.976106	7.610413	3.563092547	high
GSM1076619	1716	0	7.369218	4.750662	3.602207	10.499696	12.106249	8.09909	9.038925	6.690497	3.454431163	high
GSM1076620	1884	0	7.26327	5.761091	4.557473	9.010991	11.407546	8.804255	9.007264	7.127139	3.408168508	high
GSM1076621	1883.1	0	5.3736	5.698617	4.325919	10.276302	11.598097	8.521659	8.587554	6.267358	3.29440469	high
GSM1076622	345	1	5.198421	5.943343	4.090658	10.117603	10.810859	9.407595	8.50492	6.927403	3.407541732	high
GSM1076623	1842.9	0	7.236056	5.220971	3.687027	9.518782	11.750113	7.676797	8.847231	8.018356	3.638183098	high
GSM1076624	1212	0	7.444447	6.060688	4.420931	10.204966	11.325863	8.729012	8.420321	6.468821	3.197627421	high
GSM1076625	1662	0	5.005104	5.316597	3.788788	7.834705	11.216575	8.358524	8.633199	6.103787	3.186808897	high
GSM1076626	1652.1	0	8.060981	5.612983	4.451191	9.998793	11.194934	8.940712	8.517045	6.757703	3.24018334	high
GSM1076627	1488	0	7.68596	5.961658	4.298581	11.192042	11.124083	9.066021	8.413027	6.487651	3.24138694	high
GSM1076628	1277.1	0	5.297959	5.427621	3.892227	9.284204	11.454525	8.33481	8.675425	7.213809	3.484244803	high
GSM1076629	1584.9	0	6.94442	6.025014	4.592703	6.856918	10.215671	9.307152	8.770851	6.619271	3.138672799	low
GSM1076630	488.1	0	6.901162	6.394375	4.053771	9.557292	9.817858	9.522401	8.17048	5.405097	2.909631908	low
GSM1076631	1518.9	0	7.064376	5.566932	4.392593	10.679333	11.927382	8.581014	8.635089	6.813619	3.365879535	high
GSM1076632	777.9	1	6.065826	5.656274	3.978714	10.300471	11.202866	8.757977	8.398374	6.290454	3.239350541	high
GSM1076633	885	0	7.980631	5.89496	3.766621	10.587584	11.513199	8.557771	9.478584	5.825079	3.333903807	high
GSM1076634	348.9	1	4.691478	5.24125	3.858115	10.056358	11.846854	7.644915	8.999805	7.042344	3.599144244	high
GSM1076635	30	0	5.41317	5.099662	4.2341	11.579297	11.879842	8.877903	9.064238	6.678759	3.556701844	high
GSM1076636	174	1	7.279846	5.364232	4.164359	11.405066	11.623677	8.104456	8.772927	6.606158	3.396787641	high
GSM1076637	531	0	5.608467	5.368262	4.271817	10.166619	11.090243	9.261045	8.47481	6.388391	3.271554684	high
GSM1076638	912	0	6.857734	5.506829	3.879351	11.367024	11.421425	8.649289	8.488433	6.258999	3.281646709	high
GSM1076639	813.9	0	6.430248	5.312656	4.002172	11.206548	11.533122	8.541338	8.151238	6.068211	3.172611854	high
GSM1076640	888	0	5.382624	5.553027	3.654885	10.129086	10.748436	8.355513	9.517427	6.227302	3.516999715	high
GSM10763411	5.88739726	0	5.609975	6.998899	4.779116	10.097604	11.930265	8.89732	9.575487	6.682802	3.557497361	high
GSM10763421	8.525753425	0	5.138159	7.092825	4.184247	1.744814	11.121383	8.511773	8.241868	6.293422	2.793169238	low
GSM10763431	2.676986301	0	6.574458	5.957038	5.771775	4.40598	10.765874	9.16391	8.998782	5.32361	2.764525303	low
GSM10763441	7.764657534	0	7.348335	5.360139	4.805909	7.737079	12.109369	7.97388	8.370648	5.405097	2.84172704	low
GSM10763451	7.035616438	0	7.18278	6.77159	5.294855	10.41231	12.000632	8.804255	8.550614	6.02285	3.11741689	low
GSM10763461	7.271506849	0	7.70087	5.610132	5.394621	10.463618	12.548669	7.222225	8.796649	5.871658	3.142527478	low
GSM10763471	5.525753425	0	7.42541	6.035719	5.340934	8.737737	11.948204	8.237338	8.745048	5.87135	3.04085831	low
GSM10763481	3.008219178	1	4.898389	6.060162	5.066237	9.926277	11.752808	7.405967	8.483837	6.876434	3.377388171	high
GSM10763491	8.081917808	0	7.142462	6.494362	5.318831	10.282384	12.235568	8.206049	8.426594	6.318621	3.153179507	high
GSM10763501	6.945205479	0	5.317714	6.324572	5.236267	10.783476	12.6163	8.023825	8.426594	7.080488	3.42188951	high
GSM10763511	7.235342466	1	5.195146	5.517409	5.537473	9.320644	12.043577	7.989492	8.50492	5.62932	3.05696727	low
GSM10763521	5.432876712	0	6.934177	6.416943	5.585719	6.184169	11.197558	8.557771	8.900208	6.467662	3.069818962	low
GSM10763531	7.213972603	0	5.147467	5.035752	5.978344	6.557251	10.954727	8.639055	8.487498	6.279077	3.017790128	low
GSM10763541	6.992054795	0	7.173939	6.462165	4.635165	7.240968	11.359599	8.389117	8.638938	6.551582	3.116720298	low
GSM10763551	4.150684932	0	5.303989	4.625114	5.083993	10.409125	12.216269	7.846135	9.236945	6.282518	3.435363696	high
GSM10763561	5.772328767	0	7.897325	6.509784	5.937852	9.028293	12.219614	8.373723	8.586498	6.424452	3.085666601	low
GSM10763571	3.394520548	0	7.760864	7.167855	5.260443	7.693862	11.396559	9.187582	8.267778	5.572503	2.789305432	low
GSM10763581	1.501643836	1	5.521709	4.615061	4.487092	10.319011	13.08164	7.899251	8.18125	6.773293	3.314188437	high
GSM10763591	3.786575342	0	7.110555	6.601323	5.485089	9.268289	12.257426	7.981628	8.452223	5.853976	3.006983481	low
GSM10763601	6.959178082	0	7.631437	6.877059	5.201872	6.833717	11.635024	7.86612	8.850303	5.849105	2.959197338	low
GSM10763611	6.988767123	0	7.883521	5.08546	5.598963	6.26856	11.27656	7.316964	8.696737	6.854355	3.086237935	low
GSM10763621	4.386575342	1	5.4095782	4.0351889	4.6584272	10.8057916	13.2566358	6.8940065	9.4686436	6.8543547	3.658838991	high
GSM10763631	5.903835616	0	6.334163	6.747302	5.678361	9.173997	11.219376	8.885642	8.68395	5.490442	2.988181561	low
GSM10763641	6.613972603	0	6.874246	5.662558	4.894307	10.583996	12.492282	8.511773	8.418482	6.350334	3.204942781	high
GSM10763651	6.572876712	0	5.755636	4.221635	5.425716	10.258335	11.224646	8.691133	8.482082	6.164074	3.185159157	high
GSM10763661	6.227671233	0	6.780173	5.241698	5.624029	10.81312	12.412642	8.053401	8.932404	6.807074	3.405313248	high
GSM10763671	6.405205479	0	5.536276	5.11226	4.945291	10.556747	11.894745	8.58451	9.696987	5.408888	3.351360009	high
GSM10763681	2.800273973	0	6.269225	5.960148	5.559289	11.159073	12.28705	8.104456	8.873753	6.269636	3.318998477	high
GSM10763691	4.424383562	1	7.370561	7.293904	5.024905	9.08467	11.325863	8.859172	8.326716	6.343554	3.063052486	low
GSM10763701	5.944931507	0	5.497688	5.752765	6.282561	9.832291	11.966373	8.021157	8.984667	5.239297	3.063554107	low
GSM10763711	5.944931507	0	7.063204	6.865092	5.547456	9.671223	11.507572	8.544706	8.574186	6.170994	3.109184221	low
GSM10763721	4.816438356	0	7.64165	7.51835	5.056506	8.355208	11.224646	9.27147	8.194854	6.858906	3.083737368	low
GSM10763731	5.323561644	0	7.375796	6.811454	3.450947	11.32927	11.981837	8.373723	9.129802	5.75035	3.317699429	high
GSM10763741	5.570136986	0	7.38748	7.426162	5.322318	10.017651	11.69442	8.968701	8.50492	5.661028	2.996199325	low
GSM10763751	5.312054795	0	6.624314	7.475327	5.488629	9.873669	11.460189	8.977096	8.256627	6.213606	3.07025451	low
GSM10763761	1.997260274	0	7.71726	7.169949	5.707558	10.693615	11.598097	9.00583	8.64084	6.468821	3.19774202	high
GSM10763771	5.328493151	0	7.824404	6.812754	4.872979	10.337668	11.603659	8.625335	8.323238	6.315989	3.114093458	low
GSM10763781	5.241369863	0	5.800958	4.202628	3.569227	10.809372	12.462046	8.944765	8.442981	6.95349	3.452308879	high
GSM10763791	3.180821918	0	6.59188	7.815441	5.050554	7.045801	10.798327	8.278342	8.299603	7.070589	3.136240207	low
GSM10763801	4.167123288	0	6.009638	8.243705	5.041709	10.249101	11.221962	8.554465	8.135194	5.962318	3.056149615	low
GSM10763811	4.915068493	0	5.336702	6.309677	5.194503	10.114609	11.97562	8.72196	8.43826	6.19186	3.196836969	high
GSM10763821	3.142191781	0	6.425476	5.620964	4.587318	10.377498	12.219614	8.373723	8.004138	6.838804	3.234420976	high
GSM10763831	4.52630137	0	5.740264	4.923183	5.000392	9.497376	11.817455	7.846135	8.296071	6.655859	3.234671316	high
GSM10763841	4.523013699	0	7.147452	7.0448	5.656818	10.32532	12.068605	8.554465	8.261755	6.228022	3.077211766	low
GSM10763851	4.707123288	0	4.804306	8.187561	5.163279	10.23751	11.510579	9.322913	8.068577	5.725009	3.030381477	low
GSM10763861	4.101369863	0	5.898789	7.885428	5.294855	8.385195	11.15527	9.484003	7.847842	6.474216	2.986026418	low
GSM10763871	3.279452055	0	5.925575	7.354468	5.292627	9.886912	11.443312	9.014176	8.076835	5.879904	2.999425405	low
GSM10763881	4.186027397	0	7.242625	6.804445	5.487246	8.669678	12.568488	5.588062	9.047672	7.9584	3.567474541	high
GSM10763891	3.704383562	0	6.769299	7.841971	5.089308	10.779842	11.735379	9.001739	8.056943	6.435268	3.128566639	low
GSM10763901	1.772876712	0	7.178946	8.465033	5.514356	8.443727	11.227353	8.800603	8.472128	6.456873	3.068422994	low
GSM10763911	4.060273973	0	6.505351	8.186529	4.66351	8.665595	10.573423	9.052592	8.11066	7.118117	3.196146195	high
GSM10763921	2.701643836	0	6.192133	7.611547	5.309931	9.451046	10.926268	8.89732	8.071737	6.200899	3.027929691	low
GSM10763931	3.791506849	0	7.02415	6.141615	5.340071	10.516374	12.17492	8.197384	9.042198	5.043928	3.046258609	low
GSM10763941	1.629863014	1	5.349975	5.990593	4.712911	9.646055	11.598097	8.322834	8.205871	6.003298	3.105691443	low
GSM10763951	3.778356164	0	7.663595	7.996151	5.765669	8.02313	11.082823	9.230797	7.670154	6.095334	2.755071119	low
GSM10763961	3.526027397	0	7.892763	7.622115	6.177452	10.489798	11.3536	9.429075	8.716666	5.840401	3.038541947	low
GSM10763971	3.479178082	0	5.371417	6.27773	4.855517	9.625737	12.390757	8.370734	8.67261	5.905974	3.185445008	high
GSM10763981	0.003	1	7.662125	7.38313	5.093159	10.765623	11.382344	8.837395	8.188884	6.607747	3.157285527	high
GSM10763991	3.10109589	0	6.812681	6.807617	5.873609	9.876295	11.715472	9.187582	8.42389	6.656716	3.176545001	high
GSM10764001	3.178356164	0	5.033088	5.071258	5.249347	10.633093	11.811514	7.821239	8.44758	6.122858	3.235350067	high
GSM10764011	3.378082192	0	6.855461	5.600679	5.094845	10.42811	12.425895	9.035319	8.502181	6.183451	3.167566893	high
GSM10764021	2.991780822	0	6.455352	6.594864	4.7926	11.890914	11.325863	8.444778	7.965849	6.55994	3.225928915	high
GSM10764031	2.76739726	0	5.997311	7.25054	5.146514	7.554988	11.518839	9.048033	8.054542	6.338167	2.973735206	low
GSM10764041	2.435342466	0	5.185279	6.900846	5.355195	11.627805	12.475429	8.429131	8.456725	6.645114	3.374817442	high
GSM10764051	2.630136986	0	5.323119	4.902468	4.593454	9.9105	11.738297	8.476556	8.819835	5.505169	3.165222528	high
GSM10764061	2.874246575	0	6.129677	5.867268	5.064098	10.831927	11.912746	7.995023	7.889645	6.966808	3.250984596	high
GSM10764071	2.377808219	0	4.779481	7.475327	6.006044	7.201195	10.815872	9.075154	8.14031	6.031385	2.920054438	low
GSM10764081	2.443561644	0	7.049034	7.026384	4.494359	8.790065	11.404881	8.398029	8.147863	6.424047	3.067736783	low
GSM10764091	2.147671233	0	5.518869	5.197171	3.819584	10.570368	11.496674	8.544706	8.692823	5.183976	3.126842705	low
GSM10764101	1.882191781	0	5.405261	8.608405	4.960976	7.218627	10.978191	9.297145	7.52259	6.537319	2.899625279	low
GSM10764111	1.849315068	0	6.91807	6.806977	5.132971	11.221177	11.578233	8.531616	9.074105	6.336326	3.361420837	high
GSM10764121	3.092876712	0	7.065542	7.402271	5.732412	10.580617	11.477238	9.105372	7.961748	6.92485	3.15619436	high
GSM10764131	2.701643836	0	6.668249	6.93882	5.662785	8.979039	11.747093	8.260551	8.303829	6.852682	3.169025408	high
GSM10764141	2.720547945	0	6.964164	7.644718	5.649695	10.025869	11.709542	8.819051	8.340283	6.125716	3.059556081	low
GSM10764151	8.194520548	0	7.5935	7.358129	6.205825	9.958003	11.927382	8.925179	8.353776	5.854883	2.952794878	low
GSM10764161	2.087671233	1	7.322405	7.544101	5.556574	10.969614	10.614361	9.075154	7.919236	6.432174	3.056891694	low
GSM10764171	7.542739726	0	5.809522	5.785259	4.746828	8.91839	11.00669	9.26615	8.213596	6.466489	3.132777911	low
GSM10764181	2.027671233	0	7.407631	7.630137	5.39686	10.178671	11.077671	8.889658	7.847842	5.489455	2.812694453	low
GSM10764191	6.115068493	0	6.808373	7.282116	5.101056	9.963458	11.485345	8.822579	7.912142	6.447562	3.057190345	low
GSM10764201	7.726027397	0	6.003033	7.619689	4.763054	8.529678	10.74377	9.096785	7.739663	5.847322	2.861613222	low
GSM10764211	5.098356164	0	6.522338	6.033215	5.100635	9.7809	11.677561	8.438544	7.882332	6.42327	3.058231619	low
GSM10764221	7.038082192	0	6.863245	8.251618	4.958904	9.601364	10.729086	9.817115	7.484064	6.262018	2.888881225	low
GSM10764231	7.117808219	0	6.4524	7.481271	4.825573	8.790065	10.78572	9.100936	8.019894	5.814966	2.910703788	low
GSM10764241	6.36739726	0	5.863747	6.230809	5.599882	9.708548	11.758607	8.521659	8.604795	5.967826	3.128449131	low
GSM10764251	1.802465753	1	5.850064	4.793449	4.7373	9.591514	12.568488	7.192252	8.62931	6.064444	3.211106938	high
GSM10764261	6.556438356	0	6.845505	6.859237	5.453243	9.049756	11.345364	8.863008	8.39216	5.876876	2.984453364	low
GSM10764271	6.10109589	0	7.374524	7.595069	5.697369	6.850977	11.273921	8.663115	8.441013	5.781848	2.828919331	low
GSM10764281	4.230410959	0	7.905072	6.819733	5.119235	9.082455	11.697432	8.673903	8.440109	5.888058	2.973346238	low
GSM10764291	6.11260274	0	8.039789	5.414186	6.202832	9.817028	11.477238	8.355513	8.520927	6.261629	3.060421245	low
GSM10764301	5.594794521	0	6.349781	7.068864	4.721636	10.368174	11.348047	8.793306	7.990945	6.632378	3.170791053	high
GSM10764311	2.76739726	1	5.502007	4.073664	5.279953	9.616034	12.525442	6.551356	9.197986	6.105897	3.349915635	high
GSM10764321	0.003	0	5.704501	3.615303	3.993712	11.292647	12.371281	6.600062	9.052069	5.190201	3.262495429	high
GSM10764331	0.003	1	5.368674	6.795168	5.219119	8.487234	11.894745	8.476556	8.803852	7.246622	3.412493621	high
GSM10764341	5.12630137	0	6.300883	4.448363	4.895574	9.113085	12.326353	7.916982	8.758871	6.613703	3.295875733	high
GSM10764351	4.490136986	0	6.080418	7.19795	5.322318	8.825341	11.891867	8.534787	8.219608	6.003813	3.003256857	low
GSM10764361	1.750684932	1	4.898978	4.212273	4.823528	10.523077	13.01238	7.652347	8.935603	6.871884	3.531308303	high
GSM10764371	3.027123288	0	7.557433	7.502179	5.266919	5.912018	11.538772	8.736043	8.731325	5.121121	2.72237003	low
GSM10764381	0.003	0	7.312069	6.06175	4.278079	9.218753	11.620805	7.737716	8.875806	6.875147	3.35857266	high
GSM10764391	5.109863014	0	7.841611	6.357639	6.022572	9.20562	12.670985	8.379819	8.490329	6.415657	3.07252749	low
GSM10764401	4.822191781	0	6.766098	4.863736	4.815286	10.402561	12.309853	7.689315	8.596995	6.275764	3.2398624	high
GSM10764411	4.999726027	0	8.121186	5.114836	5.743457	10.374269	12.415871	7.803508	8.98037	7.165776	3.409076979	high
GSM10764421	3.01890411	1	5.422383	6.988153	5.688951	8.729733	11.966373	7.971095	8.347408	6.814458	3.213798967	high
GSM10764431	2.496164384	0	7.512269	7.062736	5.729097	8.854576	11.237933	9.159131	8.450347	6.696851	3.112265583	low
GSM10764441	4.049589041	0	6.606994	5.688968	4.373078	9.196488	11.443312	8.492563	8.594153	6.395144	3.212349664	high
GSM10764451	4.602739726	0	5.056047	6.658876	4.774321	10.207831	10.631325	8.797115	8.448503	5.479178	3.078079368	low
GSM10764461	4.202465753	0	7.352113	6.301459	5.863144	9.528581	11.671584	8.659692	8.485718	5.781848	2.976854547	low
GSM10764471	4.35369863	0	7.540368	7.246886	5.223454	9.581716	11.019949	9.201835	8.271972	6.498167	3.086994719	low
GSM10764481	4.509863014	0	7.974897	7.216943	5.849925	10.798145	11.440353	9.132209	8.467568	6.67391	3.186647667	high
GSM10764491	2.681917808	0	6.709324	7.838638	5.257254	9.015469	11.240868	8.909054	8.283172	6.232438	3.041136033	low
GSM10764501	4.605205479	0	5.146151	7.797542	5.480529	9.67634	10.402992	9.0226	8.257485	6.071431	3.086701419	low
GSM10764511	3.503835616	0	7.070396	5.919131	4.544247	11.80226	11.888572	8.454183	8.571284	6.263873	3.287900208	high
GSM10764521	3.901643836	0	8.144665	7.661072	5.790923	9.839968	11.248914	8.981245	8.087289	6.209835	2.949701147	low
GSM10764531	3.347671233	0	6.579516	5.948394	5.688031	10.234351	11.936275	8.601504	8.577033	6.576207	3.241889569	high
GSM10764541	3.64109589	0	6.398915	7.453089	4.883866	10.622626	11.095389	8.874268	8.199041	5.912951	3.069168863	low
GSM10764551	3.079726027	0	5.657225	6.885327	5.815314	9.742831	11.861846	8.711462	8.898231	5.689548	3.134186366	low
GSM10764561	2.989315068	0	7.945295	7.470738	5.073074	10.74311	11.894745	8.997654	7.786483	6.466489	3.025120419	low
GSM10764571	0.003	1	7.367807	7.190373	5.129019	9.281902	11.28753	8.747003	8.187193	6.481951	3.067039202	low
GSM10764581	2.775616438	0	7.840078	7.807889	5.770807	7.975013	11.105631	9.230797	7.904945	6.347351	2.851150586	low
GSM10764591	3.279452055	0	6.859962	7.462142	5.342285	9.601364	11.237933	8.826226	7.847842	5.712252	2.857003298	low
GSM10764601	2.566849315	0	7.50805	7.667576	5.531481	9.067256	10.75346	9.528012	8.104817	6.228369	2.948060357	low
GSM10764611	3.070684932	0	5.927179	7.708299	5.313018	9.102037	11.741191	8.921258	7.80048	6.055849	2.933119526	low
GSM10764621	1.304383562	0	6.41482	8.059604	4.524795	8.701942	10.9315	8.680843	8.128357	6.602609	3.111685649	low
GSM10764631	1.298630137	0	6.541453	7.884589	5.395534	8.013201	10.996022	9.18293	7.916892	6.505176	2.959791249	low
GSM10764641	0.003	0	5.730136	7.270576	4.982343	8.166164	10.751077	8.754399	7.996726	5.851826	2.909084965	low
GSM10764651	1.950410959	0	6.698489	7.057901	5.022353	10.34072	11.304112	8.960475	7.883927	6.279825	3.042050696	low
GSM10764661	0.003	0	5.269458	6.721527	4.839724	10.453822	11.564017	8.194577	8.470263	6.195529	3.242805331	high
GSM10764671	1.674246575	0	8.613388	8.00622	5.80254	10.85417	11.533122	9.640295	7.658811	6.19186	2.873403248	low
GSM10764681	1.197534247	0	6.233371	8.008106	5.268648	7.388708	11.051365	9.127913	7.709776	6.435623	2.885548344	low
GSM10764691	2.038356164	0	6.95713	7.258346	4.688519	10.650632	11.533122	8.881863	7.823772	6.047918	3.001445148	low
GSM10764701	3.180821918	0	7.099395	7.375059	5.412335	10.83567	11.603659	9.281142	7.755098	5.721273	2.885091666	low
GSM10764711	2.931780822	0	7.780818	6.928387	4.990833	10.196228	11.030515	8.454183	7.84944	6.072131	2.944032855	low
GSM10764721	5.520821918	0	6.842182	7.081715	5.505256	8.663649	11.095389	8.301908	8.529265	6.220661	3.068585607	low
GSM10764731	8.558630137	0	6.703916	6.160009	5.882202	9.9419	12.065394	8.413736	8.691822	6.553131	3.236080186	high
GSM10764741	7.057808219	0	6.7607	4.538135	5.627724	10.355642	11.960218	8.171517	9.05753	6.624593	3.372405885	high
GSM10764751	8.268493151	0	6.722064	6.57888	5.418095	9.763123	10.770911	8.881863	8.582673	5.328868	2.955571301	low
GSM10764761	0.003	0	7.767198	6.524315	4.806683	9.456001	10.873438	7.886346	8.590338	6.192917	3.114800286	low
GSM10764771	7.633150685	0	7.494162	6.385296	5.757789	7.881979	11.061821	8.782522	8.458528	6.320923	2.991882706	low
GSM10764781	1.010958904	0	7.011175	6.292017	5.393288	9.596541	11.457325	7.971095	8.465754	6.017414	3.066245057	low
GSM10764791	7.594520548	0	5.327971	4.375342	5.132511	9.596541	12.206502	7.768906	8.39661	6.57896	3.263162488	high
GSM10764801	6.509589041	0	7.714115	6.590668	5.577949	9.212154	11.623677	8.486194	8.572238	6.287476	3.082752343	low
GSM10764811	2.482191781	0	6.799711	6.176569	5.327325	10.393179	11.991171	8.154589	8.500307	5.896934	3.103016711	low
GSM10764821	7.783561644	0	6.170464	5.347138	4.692432	11.024249	11.552789	7.742514	8.462093	5.685872	3.143400162	low
GSM10764831	7.131780822	0	6.412029	6.810819	5.913269	9.521051	11.022646	8.652786	8.416605	5.732203	2.982824287	low
GSM10764841	0.003	1	6.834514	7.082343	5.357005	7.760965	11.530223	8.618653	8.273692	6.49116	3.026142087	low
GSM10764851	2.180547945	0	7.20032	6.684372	5.681695	9.581716	11.744122	8.928986	8.194854	6.402487	3.052502342	low
GSM10764861	0.003	1	7.905072	7.033863	5.389262	11.22595	11.930265	8.736043	8.39037	6.01469	3.085606741	low
GSM10764871	7.69890411	0	7.101884	8.04262	5.572488	10.105895	10.973101	9.136666	8.281416	6.201276	3.054832797	low
GSM10764881	1.786027397	0	6.353432	5.201981	4.340673	10.240495	11.867693	8.505299	8.706718	6.213945	3.269943287	high
GSM10764891	4.331506849	1	5.197091	7.417851	4.781484	7.590037	10.721761	8.581014	8.161294	6.115491	3.004090436	low
GSM10764901	5.336712329	0	6.253743	6.464503	5.372654	9.387201	11.799868	8.188836	8.334135	6.613313	3.180657133	high
GSM10764911	6.523561644	0	5.024258	6.600139	4.775943	8.056557	11.144869	8.301908	8.266025	6.196971	3.084516253	low
GSM10764921	6.98630137	0	6.09501	5.125288	5.434755	10.51293	12.194109	7.87106	8.869756	6.603418	3.372343261	high
GSM10764931	7.109589041	0	8.208964	7.36409	5.599882	10.202035	11.814467	8.786069	8.436525	6.109096	3.038512765	low
GSM10764941	6.383835616	0	6.082919	5.220971	5.029602	9.082455	12.445617	7.316964	8.687927	6.57896	3.278248185	high
GSM10764951	5.024383562	0	5.416659	6.193477	5.117999	10.440914	11.960218	8.429131	8.999805	6.273075	3.36121202	high
GSM10764961	3.947671233	0	6.328611	6.476084	5.276501	9.982562	12.358336	8.13203	8.573178	6.335556	3.212380406	high
GSM10764971	3.476712329	0	7.41579	7.119455	5.310825	9.173997	11.254584	8.977096	8.278045	6.585995	3.091153711	low
GSM10764981	5.326027397	0	6.624314	7.599781	5.256819	10.152279	11.3536	8.870456	8.151238	6.539607	3.138508763	low
GSM10764991	5.912054795	0	6.937569	7.309247	5.472972	10.358796	11.808506	8.725626	8.170926	6.056178	3.035650771	low
GSM10765001	4.213972603	0	7.367807	6.638708	5.092743	9.401316	11.891867	8.401186	8.178646	6.650257	3.116614373	low
GSM10765011	3.073972603	1	6.772479	4.345809	5.263018	8.566523	12.64722	7.10949	9.295934	5.565346	3.147131949	high
GSM10765021	2.446849315	0	6.479872	4.583284	4.729851	10.34072	12.49896	7.781218	9.177706	5.087293	3.139489042	low
GSM10765031	4.712054795	0	5.928789	7.059332	4.992532	9.696064	11.879842	8.470086	8.355616	5.756975	3.04989487	low
GSM10765041	5.564383562	0	7.699356	7.982372	5.612116	9.69093	11.603659	9.616072	8.221326	6.169884	2.984730712	low
GSM10765051	5.556164384	0	5.924018	6.842545	4.727485	10.042479	12.012579	8.750688	7.998355	6.472323	3.145166331	high
GSM10765061	5.640821918	0	7.09326	7.639063	5.045541	10.34072	11.581047	8.944765	8.03292	6.327833	3.067295194	low
GSM10765071	5.463287671	0	6.363585	7.228267	4.7373	10.160669	11.113458	8.639055	8.006538	6.356874	3.105254256	low
GSM10765081	1.715342466	0	7.256752	7.226165	5.515205	9.944583	11.221962	8.866846	8.148698	5.726146	2.921583408	low
GSM10765091	5.200273973	0	4.87085	7.732852	5.011973	9.738218	11.541435	8.743263	8.188884	6.685264	3.242874282	high
GSM10765101	0.003	0	6.708251	7.523041	5.933524	7.340823	11.31791	7.823755	8.549666	7.259535	3.211508146	high
GSM10765111	4.896164384	0	7.196429	7.623711	5.650167	10.103119	11.064375	9.146051	8.325844	6.147373	3.048174754	low
GSM10765121	1.794246575	1	7.38748	6.191322	5.246263	10.123179	11.549892	8.704402	8.470263	6.676725	3.214272534	high
GSM10765131	4.906849315	0	6.699549	5.45228	5.334352	11.276776	12.16277	8.200183	8.056943	6.376602	3.154137594	high
GSM10765141	4.753150685	0	4.936828	4.76922	4.938284	11.003131	12.358336	7.625938	8.658171	6.424452	3.388442781	high
GSM10765151	0.003	0	7.992778	7.722185	5.22696	9.375762	11.15527	9.00583	8.095728	5.594365	2.831109274	low
GSM10765161	1.095616438	0	6.412029	7.513753	5.012414	8.375537	11.097887	8.754399	7.872716	5.748379	2.840886621	low
GSM10765171	4.224657534	0	7.284997	8.205318	5.666412	10.470145	10.694711	9.683013	7.932816	6.249427	2.984550846	low
GSM10765181	4.383287671	0	6.878634	6.367571	4.774728	10.587584	12.159681	8.33481	8.425712	6.740492	3.29004042	high
GSM10765191	2.367123288	0	6.801891	6.871315	4.723628	10.031682	11.876707	8.511773	8.379773	6.065098	3.111632031	low
GSM10765201	4.251780822	0	7.908398	7.490451	5.42217	10.790815	12.159681	8.901355	8.88895	6.655859	3.305002078	high
GSM10765211	4.010958904	0	7.991224	7.014062	5.17617	11.890914	11.410325	8.639055	8.244451	5.815848	3.049755062	low
GSM10765221	0.003	1	6.699549	7.651272	5.233966	10.440914	10.876049	9.322913	8.220456	6.225878	3.094428738	low
GSM10765231	3.027123288	0	7.594865	7.561074	5.146963	10.750521	11.306836	9.159131	8.21527	6.126455	3.058830153	low
GSM10765241	3.630410959	0	6.709324	7.810408	4.682156	10.453822	10.585378	9.484003	7.80048	5.893489	2.95145459	low
GSM10765251	3.388767123	0	6.115839	8.639082	4.838911	8.912007	10.988188	9.478303	7.918429	6.16731	2.972865992	low
GSM10765261	2.684383562	0	5.531151	4.849208	4.297934	9.923588	11.966373	7.98422	9.125302	6.721133	3.497741237	high
GSM10765271	3.58109589	0	6.528376	5.701477	4.076705	9.7809	12.393935	7.950248	8.963248	6.649456	3.405688529	high
GSM10765281	3.230136986	0	7.072732	6.645307	5.615382	11.077312	12.184563	8.538145	8.107404	6.569143	3.158637612	high
GSM10765291	3.495616438	0	6.622299	7.051027	5.624949	10.703859	11.496674	9.146051	8.141145	6.625802	3.165908961	high
GSM10765301	1.060273973	1	7.510876	6.65704	5.364633	10.42811	11.004092	8.666772	7.991781	6.233547	3.014990105	low
GSM10765311	3.129041096	0	6.661906	5.180065	5.296975	10.252044	11.606458	8.066924	8.163863	6.246438	3.101945688	low
GSM10765321	2.997534247	0	7.28757	6.067878	5.605805	10.123179	11.994264	8.885642	8.886033	6.09918	3.178053333	high
GSM10765331	2.95890411	0	5.824317	4.920608	4.70231	11.898837	12.432492	8.263715	8.426594	6.43338	3.349543289	high
GSM10765341	3.030410959	0	6.75202	7.088573	5.394229	10.710636	11.79398	9.079225	8.242628	6.999204	3.273392293	high
GSM10765351	2.862739726	0	6.5514	7.141049	4.498338	7.828264	11.535909	8.109824	8.353776	7.11857	3.233058747	high
GSM10765361	2.936712329	0	6.202776	5.553027	5.145622	9.270652	11.424178	8.392149	8.482995	6.510917	3.199071127	high
GSM10765371	2.139452055	0	7.204179	6.465639	5.278677	8.848165	11.074939	8.618653	8.231617	6.145236	2.988673203	low
GSM10765381	1.257534247	0	5.23661	6.363738	5.159539	6.465067	11.776539	6.774363	8.56001	7.378468	3.308579996	high
GSM10765391	2.685205479	0	6.812681	6.41635	5.382121	9.302373	10.988188	8.214507	8.230834	5.850638	2.966832779	low
GSM10765401	2.320273973	0	5.381304	4.926542	6.180454	9.180714	12.241775	7.851212	9.013681	6.424452	3.297953312	high
GSM10765411	2.095890411	0	7.350862	7.496695	4.873373	10.787097	11.770635	9.105372	8.376082	6.508256	3.201860312	high
GSM10765421	5.852054795	0	5.595153	5.539564	5.732412	9.939162	11.320515	8.642558	8.115791	7.016729	3.251066561	high
GSM10765431	4.251780822	1	6.580557	4.463705	5.25458	11.487654	12.280311	7.496271	8.60089	6.379705	3.309560702	high
GSM10765441	7.035616438	0	7.384904	7.499052	5.253315	8.627314	11.460189	8.652786	8.579976	5.482098	2.910128289	low
GSM10765451	0.003	0	6.846687	4.822024	4.273999	12.198473	12.681524	7.945251	8.610417	6.207224	3.340680017	high
GSM10765461	2.509315068	0	7.872444	6.346412	5.073899	9.625737	11.513199	8.707961	8.663955	6.133999	3.106770985	low
GSM10765471	7.309315068	0	7.581913	7.511352	5.010294	9.971474	10.758385	8.251953	8.414774	6.202783	3.093759064	low
GSM10765481	6.794794521	0	7.665128	6.634578	5.158676	11.032845	11.457325	8.444778	8.507614	6.579352	3.241867586	high
GSM10765491	5.728767123	0	6.456321	6.038745	4.923495	8.924771	11.555634	7.873702	8.59991	5.874992	3.079781337	low
GSM10765501	5.991780822	0	6.361752	6.965626	5.933017	9.915883	11.31791	8.410633	8.510453	6.540916	3.19635107	high
GSM10765511	2.800273973	0	7.185249	7.177511	5.174429	7.689262	10.934122	8.639055	8.868736	6.443741	3.137258543	low
GSM10765521	4.273972603	1	6.604982	5.900586	5.281292	10.686455	11.83819	8.451241	8.776889	6.404416	3.293162045	high
GSM10765531	1.331506849	0	5.276069	6.17132	4.674421	9.139276	11.785423	7.75923	8.460328	5.643882	3.074202935	low
GSM10765541	3.392054795	0	6.988764	6.066371	5.021959	10.331303	11.147388	8.392149	8.688836	6.10277	3.184407444	high
GSM10765551	6.383835616	0	4.913797	7.175387	4.758541	7.422735	11.197558	10.00307	8.542144	6.355689	3.132718313	low
GSM10765561	5.200273973	0	6.746778	8.660427	4.954364	8.88237	11.108274	8.379819	8.436525	5.858442	3.005373728	low
GSM10765571	2.934246575	0	5.030616	4.548416	4.697193	8.31279	11.533122	7.846135	8.432946	5.476478	3.004659061	low
GSM10765581	1.019178082	0	7.117937	5.180895	4.573433	9.918496	11.477238	8.072278	9.174319	6.875578	3.456389229	high
GSM10765591	5.690136986	0	7.144967	6.057057	4.559876	8.61173	11.147388	8.704402	8.317862	6.274608	3.058515361	low
GSM10765601	5.603013699	0	7.260641	7.029828	5.645534	10.431376	11.265416	9.429075	8.369788	5.774984	2.995731675	low
GSM10765611	4.966849315	0	5.803304	6.05144	4.678382	9.755679	11.657304	8.457336	8.667854	6.475359	3.294691639	high
GSM10765621	3.164383562	0	7.790153	6.308041	5.9928	10.405845	11.059238	8.684341	8.309978	6.149499	3.030263131	low
GSM10765631	3.643561644	0	6.07872	7.62606	4.962987	9.793826	10.833327	9.001739	7.697755	5.826255	2.901788805	low
GSM10765641	3.076438356	0	5.939431	6.723327	5.130316	10.252044	11.47999	9.092466	8.020776	6.320923	3.105149427	low
GSM10765651	3.032876712	0	6.279161	7.133197	5.086072	10.025869	11.566801	8.826226	8.030548	5.89379	2.996685181	low
GSM10765661	1.09890411	1	5.201696	8.356008	5.204902	7.886994	10.790873	9.009963	8.24703	7.284396	3.253518645	high
GSM10765671	3.008219178	0	6.818129	7.267735	5.008293	9.899762	10.873438	8.956731	7.945654	6.082799	2.985300636	low
GSM10765681	0.003	0	4.981322	7.459131	5.9928	9.755679	10.98063	8.909054	8.39216	6.607321	3.221792992	high
GSM10765691	1.728493151	0	6.228047	7.476096	5.78296	10.0811	11.802734	9.136666	7.867132	6.527523	3.061173202	low
GSM10765701	4.183561644	0	6.711318	8.236513	5.115857	5.791624	10.217765	9.221114	8.412056	6.418743	2.939997358	low
GSM10765711	4.109589041	0	6.881931	7.333995	5.357485	11.182253	11.160401	9.061663	8.167419	6.054514	3.07717421	low
GSM10765721	0.003	1	7.377149	7.894025	5.581151	10.075714	10.697101	8.960475	8.057774	6.785412	3.112478025	low
GSM10765731	3.816164384	0	5.886508	6.203424	4.764639	9.829751	10.361943	8.605017	7.866297	6.241269	3.052187548	low
GSM10765741	3.550684932	0	6.287284	7.774904	4.773102	10.064725	10.556796	9.328429	7.486217	6.249063	2.949313047	low
GSM10765751	4.31260274	0	6.447639	7.558718	5.045978	7.948376	11.178975	8.743263	8.098169	6.743044	3.073275099	low
GSM10765761	5.364657534	0	4.790826	6.226481	5.033721	10.539997	10.860855	8.200183	8.232512	6.213236	3.206911406	high
GSM10765771	5.229863014	0	7.201544	7.884589	5.587074	9.905124	11.061821	8.948543	8.121849	6.737126	3.117465837	low
GSM10765781	2.18630137	0	5.739481	7.644718	4.800716	8.966291	10.906192	8.925179	8.084071	5.368308	2.874981966	low
GSM10765791	4.723561644	0	6.657712	5.06655	4.183955	11.516749	12.400075	8.203203	8.937713	6.614957	3.471197266	high
GSM10765801	4.438356164	0	7.577615	7.393309	5.081044	9.824548	10.716885	9.127913	7.916128	6.106622	2.941182191	low
GSM10765811	3.992054795	0	7.261952	6.559793	5.094845	10.553362	10.778288	9.3703	7.563512	6.403281	2.973674519	low
GSM10765821	4.495890411	0	6.731663	8.083019	4.868941	8.162645	10.226494	9.478303	7.82296	5.78475	2.804667391	low
GSM10765831	3.429863014	0	5.278122	7.758226	4.784214	8.689774	10.845731	8.677583	8.174353	6.341635	3.104819918	low
GSM10765841	1.937260274	0	7.714115	8.204322	4.921463	9.905124	11.709542	8.997654	8.25491	5.933495	2.990854009	low
GSM10765851	0.003	0	7.445791	5.769787	4.271189	9.348283	11.069675	8.815348	8.676346	6.621358	3.248935821	high
GSM10765861	2.529041096	0	6.784442	4.483583	4.518409	11.579297	12.932763	6.992109	9.472357	6.581247	3.586370071	high
GSM10765871	7.194246575	0	4.587435	4.745385	3.791055	8.635545	11.930265	7.85609	9.148799	6.210202	3.395562565	high
GSM10765881	7.8	0	5.074063	5.572058	3.877617	9.119461	11.176183	7.896586	8.49218	6.141546	3.225259642	high
GSM10765891	4.662739726	0	5.368674	5.047876	4.081423	10.135026	11.709542	7.930056	8.968515	6.373647	3.416139061	high
GSM10765901	7.635616438	0	5.659462	5.264257	4.311399	7.886994	11.014651	8.47329	8.847231	5.116565	2.980736945	low
GSM10765911	8.208493151	0	5.609231	4.697449	4.487813	10.213809	11.90969	8.180388	8.880895	6.387611	3.374622187	high
GSM10765921	7.629863014	0	7.055081	4.037712	4.33122	10.470145	11.954195	8.010838	9.119653	6.926531	3.503847874	high
GSM10765931	4.970136986	0	6.186083	6.266286	4.047571	10.675835	11.802734	8.680843	8.646583	7.697428	3.599218643	high
GSM10765941	2.720547945	1	5.461967	6.116323	3.843659	10.103119	11.240868	8.476556	9.579255	6.239839	3.519474378	high
GSM10765951	6.260547945	0	7.286286	5.273574	3.561945	8.402078	10.978191	8.889658	8.642788	6.583215	3.224084319	high
GSM10765961	6.605753425	0	4.895257	4.669493	3.733587	9.352908	12.181316	6.964392	9.074105	6.354876	3.445946526	high
GSM10765971	6.936986301	0	6.729605	5.225823	4.184524	10.506286	11.906616	8.075076	8.959052	6.490721	3.393782675	high
GSM10765981	6.868767123	0	6.60098	5.316597	3.72451	8.371942	11.376596	7.752013	8.847231	7.540015	3.502635648	high
GSM10765991	7.095616438	0	5.131679	5.280906	3.655785	9.865749	11.549892	8.126597	8.829132	6.954333	3.516052952	high
GSM10766001	4.043835616	0	5.338134	4.929463	4.89064	10.798145	12.462046	7.215884	9.033436	5.786458	3.320472538	high
GSM10766011	6.649315068	0	5.274154	5.957561	3.437767	10.473433	11.328767	8.358524	8.833268	6.555143	3.462904763	high
GSM10766021	3.799726027	1	7.277352	5.852901	3.566865	11.168385	12.377672	8.214507	9.572993	6.888932	3.652028798	high
GSM10766031	5.627671233	0	7.603706	5.367797	4.16573	9.868267	12.181316	8.444778	9.093804	6.475359	3.349225904	high
GSM10766041	0.003	1	6.717654	4.524369	4.217355	12.358486	12.73089	7.220191	9.128595	7.512776	3.753650356	high
GSM10766051	0.003	1	4.895257	5.281723	4.025029	9.300181	11.903543	7.911758	8.735213	6.634855	3.397346986	high
GSM10766061	3.770136986	1	7.045531	5.590401	4.280932	8.827409	11.40202	8.960475	8.50492	6.009916	3.074249329	low
GSM10766071	2.975342466	1	5.246817	5.090206	4.33122	9.891919	11.162923	8.591313	8.680158	7.205521	3.494411245	high
GSM10766081	4.939726027	0	7.191545	4.937455	4.337092	10.953173	11.569604	8.197384	9.023482	5.523935	3.203025912	high
GSM10766091	6.170136986	0	5.442326	6.101625	4.917779	8.970485	10.582931	9.057072	8.427463	5.183976	2.925344967	low
GSM10766101	5.895616438	0	5.960811	5.753302	4.252157	8.411548	10.913522	8.940712	8.522784	7.553296	3.42058345	high
GSM10766111	5.076986301	1	6.994622	5.507296	4.478022	10.523077	11.817455	8.855678	9.129802	6.873126	3.478239003	high
GSM10766121	0.003	1	7.232207	5.999724	4.605539	11.90649	12.128126	8.154589	9.220857	6.133282	3.408025235	high
GSM10766131	6	0	6.968971	5.643966	3.934668	10.577202	11.873744	8.075076	8.366253	5.281814	3.012080931	low
GSM10766141	5.317808219	0	6.478942	5.475055	4.118228	7.127276	11.054035	8.670495	8.546691	5.966198	3.020680447	low
GSM10766151	0.003	0	5.63769	6.407111	4.711423	8.804514	11.004092	8.956731	8.973876	6.015381	3.215683123	high
GSM10766161	2.114794521	0	7.128642	5.876301	3.995848	10.309724	11.900614	8.373723	9.279436	7.447129	3.639950107	high
GSM10766171	0.003	1	7.317231	5.65963	4.534315	11.276776	11.157733	9.018339	9.239288	6.059677	3.351493	high
GSM10766181	5.492876712	0	7.818336	5.73046	4.771884	10.908638	11.535909	9.070678	8.976106	7.610413	3.563092547	high
GSM10766191	4.701369863	0	7.369218	4.750662	3.602207	10.499696	12.106249	8.09909	9.038925	6.690497	3.454431163	high
GSM10766201	5.161643836	0	7.26327	5.761091	4.557473	9.010991	11.407546	8.804255	9.007264	7.127139	3.408168508	high
GSM10766211	5.159178082	0	5.3736	5.698617	4.325919	10.276302	11.598097	8.521659	8.587554	6.267358	3.29440469	high
GSM10766221	0.003	1	5.198421	5.943343	4.090658	10.117603	10.810859	9.407595	8.50492	6.927403	3.407541732	high
GSM10766231	5.049041096	0	7.236056	5.220971	3.687027	9.518782	11.750113	7.676797	8.847231	8.018356	3.638183098	high
GSM10766241	3.320547945	0	7.444447	6.060688	4.420931	10.204966	11.325863	8.729012	8.420321	6.468821	3.197627421	high
GSM10766251	4.553424658	0	5.005104	5.316597	3.788788	7.834705	11.216575	8.358524	8.633199	6.103787	3.186808897	high
GSM10766261	4.52630137	0	8.060981	5.612983	4.451191	9.998793	11.194934	8.940712	8.517045	6.757703	3.24018334	high
GSM10766271	4.076712329	0	7.68596	5.961658	4.298581	11.192042	11.124083	9.066021	8.413027	6.487651	3.24138694	high
GSM10766281	3.49890411	0	5.297959	5.427621	3.892227	9.284204	11.454525	8.33481	8.675425	7.213809	3.484244803	high
GSM10766291	4.342191781	0	6.94442	6.025014	4.592703	6.856918	10.215671	9.307152	8.770851	6.619271	3.138672799	low
GSM10766301	1.337260274	0	6.901162	6.394375	4.053771	9.557292	9.817858	9.522401	8.17048	5.405097	2.909631908	low
GSM10766311	4.161369863	0	7.064376	5.566932	4.392593	10.679333	11.927382	8.581014	8.635089	6.813619	3.365879535	high
GSM10766321	2.131232877	1	6.065826	5.656274	3.978714	10.300471	11.202866	8.757977	8.398374	6.290454	3.239350541	high
GSM10766331	2.424657534	0	7.980631	5.89496	3.766621	10.587584	11.513199	8.557771	9.478584	5.825079	3.333903807	high
GSM10766341	0.003	1	4.691478	5.24125	3.858115	10.056358	11.846854	7.644915	8.999805	7.042344	3.599144244	high
GSM10766351	0.003	0	5.41317	5.099662	4.2341	11.579297	11.879842	8.877903	9.064238	6.678759	3.556701844	high
GSM10766361	0.003	1	7.279846	5.364232	4.164359	11.405066	11.623677	8.104456	8.772927	6.606158	3.396787641	high
GSM10766371	1.454794521	0	5.608467	5.368262	4.271817	10.166619	11.090243	9.261045	8.47481	6.388391	3.271554684	high
GSM10766381	2.498630137	0	6.857734	5.506829	3.879351	11.367024	11.421425	8.649289	8.488433	6.258999	3.281646709	high
GSM10766391	2.229863014	0	6.430248	5.312656	4.002172	11.206548	11.533122	8.541338	8.151238	6.068211	3.172611854	high
GSM10766401	2.432876712	0	5.382624	5.553027	3.654885	10.129086	10.748436	8.355513	9.517427	6.227302	3.516999715	high
