# Supplementary material for: Single-cell transcriptomic analysis reveals CD8 + T cell heterogeneity and identifies a prognostic signature in cervical cancer
Source: BMC Cancer. 2025 Mar 18;25:498. doi: 10.1186/s12885-025-13901-x (PMC11916872; doi:10.1186/s12885-025-13901-x)
Supplement: Supplementary file 8 — Supplementary Material 8 [file 12885_2025_13901_MOESM8_ESM.csv]

ID	Description	setSize	enrichmentScore	NES	pvalue	p.adjust	qvalue	rank	leading_edge	core_enrichment
KEGG_T_CELL_RECEPTOR_SIGNALING_PATHWAY	KEGG_T_CELL_RECEPTOR_SIGNALING_PATHWAY	100	-0.597022681	-2.370432184	4.53E-10	7.28E-08	6.00E-08	3832	tags=45%, list=17%, signal=37%	MALT1/IKBKG/NFAT5/VAV1/CBLB/CARD11/NFKBIA/NCK1/NFATC3/PAK6/SOS2/PTPN6/VAV3/FYN/PIK3CD/PPP3CC/MAP3K8/NCK2/IL10/NFATC2/CD8B/NFKB1/CD4/PRKCQ/ICOS/LCP2/LCK/PDCD1/IFNG/PIK3R5/CD28/CHP2/CD40LG/GRAP2/CD247/CTLA4/PIK3CG/RASGRP1/CD3D/CD3E/PTPRC/CD3G/ITK/ZAP70/CD8A
KEGG_NATURAL_KILLER_CELL_MEDIATED_CYTOTOXICITY	KEGG_NATURAL_KILLER_CELL_MEDIATED_CYTOTOXICITY	111	-0.580189313	-2.325354331	8.57E-10	7.28E-08	6.00E-08	3695	tags=46%, list=17%, signal=38%	TNFRSF10A/NFAT5/VAV1/KIR2DL3/HCST/CASP3/NFATC3/SOS2/PTPN6/VAV3/FYN/PIK3CD/PPP3CC/PLCG2/SYK/FAS/HLA-E/RAC2/NFATC2/PTK2B/FCGR3A/FCER1G/TNFSF10/TYROBP/KIR3DL2/RAET1E/ITGB2/NCR3/LCP2/KLRC1/LCK/IFNG/PRKCB/PIK3R5/CHP2/CD247/GZMB/CD244/FASLG/PIK3CG/ITGAL/CD48/KLRC2/SH2D1B/KIR2DL4/PRF1/NCR1/SH2D1A/ZAP70/KLRK1/KLRD1
KEGG_B_CELL_RECEPTOR_SIGNALING_PATHWAY	KEGG_B_CELL_RECEPTOR_SIGNALING_PATHWAY	73	-0.617299661	-2.308617702	1.71E-08	9.67E-07	7.96E-07	4562	tags=55%, list=21%, signal=44%	RAF1/SOS1/CHUK/RAC1/BCL10/MALT1/IKBKG/NFAT5/VAV1/CARD11/NFKBIA/PIK3AP1/NFATC3/SOS2/LILRB3/PTPN6/VAV3/FCGR2B/PIK3CD/PPP3CC/RASGRP3/PLCG2/SYK/RAC2/NFATC2/LYN/CD79B/INPP5D/NFKB1/DAPP1/CD72/BTK/BLNK/PRKCB/CD22/CD79A/PIK3R5/CHP2/PIK3CG/CD19
KEGG_PRIMARY_IMMUNODEFICIENCY	KEGG_PRIMARY_IMMUNODEFICIENCY	31	-0.778561873	-2.415902788	3.18E-08	1.35E-06	1.11E-06	1580	tags=77%, list=7%, signal=72%	TAP2/IKBKG/CD40/TNFRSF13C/ADA/TAP1/IL2RG/CD8B/JAK3/CD4/BTK/ICOS/BLNK/LCK/CD79A/CD40LG/CD19/CD3D/IL7R/CD3E/PTPRC/TNFRSF13B/ZAP70/CD8A
KEGG_CHEMOKINE_SIGNALING_PATHWAY	KEGG_CHEMOKINE_SIGNALING_PATHWAY	169	-0.453784451	-1.935095704	1.42E-07	4.84E-06	3.98E-06	3029	tags=36%, list=14%, signal=31%	ADCY7/CCL21/SOS2/CXCL12/VAV3/PRKACB/PRKX/PIK3CD/GNAI1/CCL8/GNG8/PARD3/CXCL11/PPBP/RAC2/CX3CR1/PREX1/CX3CL1/STAT1/LYN/PTK2B/GNG2/FGR/CCL17/ELMO1/CCL4L2/CCR1/GNGT2/TIAM1/XCL2/PLCB2/JAK3/RASGRP2/NFKB1/CXCL13/CCL4/PF4/CCR2/CCL22/WAS/JAK2/CCL18/NCF1/CXCR3/PRKCB/PIK3R5/CXCR2/CXCL10/CCR5/CXCR4/PIK3CG/GNG7/CCR8/DOCK2/CCR4/CXCR6/CCL5/CXCL9/CCR7/XCR1/ITK
KEGG_ALLOGRAFT_REJECTION	KEGG_ALLOGRAFT_REJECTION	31	-0.688886018	-2.137635697	2.96E-05	0.000838597	0.000690609	2797	tags=61%, list=13%, signal=54%	CD40/HLA-DOA/HLA-DPB1/HLA-DRA/FAS/HLA-E/IL10/HLA-DQB1/HLA-DQA1/HLA-DPA1/HLA-DQA2/CD80/CD86/IFNG/CD28/CD40LG/GZMB/FASLG/PRF1
KEGG_MELANOMA	KEGG_MELANOMA	60	0.728257651	1.96526919	3.46E-05	0.000840532	0.000692203	1090	tags=15%, list=5%, signal=14%	FGF4/FGF3/FGF20/FGF19/FGF18/FGF9/FGF8/FGF12/FGFR1
KEGG_ANTIGEN_PROCESSING_AND_PRESENTATION	KEGG_ANTIGEN_PROCESSING_AND_PRESENTATION	64	-0.527649488	-1.962562894	0.000112686	0.00239458	0.001972007	3945	tags=41%, list=18%, signal=33%	TAP2/KIR3DL1/HLA-DOA/KIR2DL3/LGMN/IFI30/HSPA2/B2M/HLA-DPB1/TAP1/HLA-DRA/HLA-E/HLA-DQB1/HLA-DQA1/CTSS/HLA-DPA1/CD8B/LTA/HLA-DQA2/KIR3DL2/CD4/KLRC1/KLRC2/KIR2DL4/CD8A/KLRD1
KEGG_CYTOKINE_CYTOKINE_RECEPTOR_INTERACTION	KEGG_CYTOKINE_CYTOKINE_RECEPTOR_INTERACTION	211	-0.361567005	-1.542046514	0.000131476	0.00248343	0.002045177	2086	tags=29%, list=10%, signal=27%	FAS/CXCL11/PPBP/IL1R1/IL10/CX3CR1/CX3CL1/IL15/TNFRSF18/CSF1R/IL2RG/TNFRSF1B/TNFSF10/IL20RB/IL21R/LTA/CCL17/CCL4L2/CCR1/TNFRSF17/XCL2/CXCL13/CSF3/GHR/CCL4/PF4/CCR2/TNFRSF9/IL12RB1/TNFRSF8/BMP7/CCL22/TNFSF13B/IL19/CCL18/IFNG/CXCR3/IL2RB/CXCR2/IL2RA/IL18RAP/CD40LG/CD70/CXCL10/IL10RA/CCR5/IFNL1/CD27/FASLG/CXCR4/CCR8/CCR4/IL7R/CXCR6/TNFSF8/FLT3/TNFRSF13B/CCL5/CXCL9/CCR7/XCR1/EDAR
KEGG_LEISHMANIA_INFECTION	KEGG_LEISHMANIA_INFECTION	67	-0.500868027	-1.847827119	0.000200652	0.00341109	0.002809133	3363	tags=42%, list=15%, signal=35%	FCGR2A/NFKBIA/PTPN6/TLR4/IRAK4/HLA-DPB1/HLA-DRA/ITGAM/FCGR1A/IL10/HLA-DQB1/STAT1/FCGR3A/HLA-DQA1/FCGR2C/TLR2/NCF4/HLA-DPA1/HLA-DQA2/NFKB1/PTGS2/ITGB2/ITGA4/JAK2/NCF1/IFNG/PRKCB/NOS2
KEGG_HEMATOPOIETIC_CELL_LINEAGE	KEGG_HEMATOPOIETIC_CELL_LINEAGE	68	-0.499538677	-1.860333604	0.000236847	0.003660367	0.00301442	2288	tags=47%, list=10%, signal=42%	ITGAM/CD1A/ITGA2/FCGR1A/IL1R1/ITGA6/CD9/CSF1R/CD8B/CD33/CSF3/CD4/GP1BA/ITGA4/CD1B/CD1E/CD37/CD1C/CD22/CD38/CD5/IL2RA/CD7/CD2/CD19/CD3D/IL7R/CD3E/FLT3/CD3G/CD8A/MS4A1
KEGG_RIBOSOME	KEGG_RIBOSOME	85	0.622541729	1.766423539	0.000464783	0.006584432	0.005422473	7414	tags=87%, list=34%, signal=58%	RPL22L1/RPL38/RPS21/RPL8/RPLP2/RPL14/RPL37A/RPL36/RPL26/RPS15A/RPS12/RPSA/RPS16/RPL29/RPS3/RPL32/RPL18A/RPL37/RPS19/RPL21/RPL27/RPL35A/RPL31/RPS5/RPS18/RPL7/RPL23A/RPS6/RPS26/RPL13/RPL23/FAU/RPL9/RPL30/RPL28/RPL12/RPS8/RPS11/RPL18/RPS27L/RPL35/RPS2/RPS7/RPL39/RPS3A/RPL7A/RPL27A/RPS9/RPS27A/RPL24/RPS20/RPL5/RPL19/RPL34/RPS10/RPL4/RPL11/RPLP1/RPL13A/RPS24/RPL3/RPL10A/RPS13/RPS28/RPL6/RPL10/UBA52/RP…
KEGG_TOLL_LIKE_RECEPTOR_SIGNALING_PATHWAY	KEGG_TOLL_LIKE_RECEPTOR_SIGNALING_PATHWAY	84	-0.454562714	-1.740055968	0.0005077	0.006639156	0.00546754	3816	tags=39%, list=17%, signal=33%	IKBKG/CD14/CD40/CTSK/IRF5/NFKBIA/TLR4/IRAK4/PIK3CD/MAP3K8/TOLLIP/CXCL11/TLR5/IKBKE/TLR6/TLR3/STAT1/TLR1/TLR2/LY96/CD80/NFKB1/FADD/CCL4/CD86/TLR7/PIK3R5/CXCL10/PIK3CG/TLR8/MAPK10/CCL5/CXCL9
KEGG_MATURITY_ONSET_DIABETES_OF_THE_YOUNG	KEGG_MATURITY_ONSET_DIABETES_OF_THE_YOUNG	16	0.844913919	1.85189246	0.000575417	0.006987204	0.005754168	1541	tags=56%, list=7%, signal=52%	NKX2-2/HNF4A/HNF1A/HNF1B/PDX1/FOXA2/MNX1/FOXA3/HNF4G
KEGG_GRAFT_VERSUS_HOST_DISEASE	KEGG_GRAFT_VERSUS_HOST_DISEASE	35	-0.588324768	-1.885263122	0.000870984	0.009871147	0.00812918	2797	tags=51%, list=13%, signal=45%	HLA-DPB1/HLA-DRA/FAS/HLA-E/HLA-DQB1/HLA-DQA1/HLA-DPA1/HLA-DQA2/KIR3DL2/CD80/CD86/KLRC1/IFNG/CD28/GZMB/FASLG/PRF1/KLRD1
KEGG_FC_GAMMA_R_MEDIATED_PHAGOCYTOSIS	KEGG_FC_GAMMA_R_MEDIATED_PHAGOCYTOSIS	93	-0.412923684	-1.615852046	0.001192676	0.012672179	0.010435912	5940	tags=46%, list=27%, signal=34%	WASF2/DNM1/PIK3CB/CRKL/PIK3CA/ARPC2/RPS6KB1/CDC42/PLPP3/WASF3/WASL/RAF1/RAC1/PLD2/DNM2/ARF6/VAV1/HCK/FCGR2A/PLPP1/RPS6KB2/VAV3/SCIN/FCGR2B/PRKCE/PLD1/PIK3CD/PLCG2/SYK/FCGR1A/RAC2/LYN/FCGR3A/FCGR2C/PLA2G4F/INPP5D/WAS/NCF1/PRKCB/PIK3R5/PIK3CG/DOCK2/PTPRC
KEGG_INTESTINAL_IMMUNE_NETWORK_FOR_IGA_PRODUCTION	KEGG_INTESTINAL_IMMUNE_NETWORK_FOR_IGA_PRODUCTION	38	-0.532308599	-1.747364089	0.002979613	0.02846589	0.023442498	3777	tags=61%, list=17%, signal=50%	CD40/HLA-DOA/TNFRSF13C/CXCL12/HLA-DPB1/HLA-DRA/IL10/HLA-DQB1/HLA-DQA1/IL15/HLA-DPA1/HLA-DQA2/TNFRSF17/CD80/ITGB7/ITGA4/CD86/ICOS/TNFSF13B/CD28/CD40LG/CXCR4/TNFRSF13B
KEGG_NEUROACTIVE_LIGAND_RECEPTOR_INTERACTION	KEGG_NEUROACTIVE_LIGAND_RECEPTOR_INTERACTION	137	0.534222998	1.581986833	0.003014035	0.02846589	0.023442498	1853	tags=23%, list=8%, signal=22%	CGA/TAAR1/CCKBR/SCTR/GPR50/SSTR1/PRSS2/CHRNA9/OPRK1/NMUR2/DRD2/KISS1R/ADRA1B/GPR83/PRSS1/HTR1D/GPR35/CHRNA1/AVPR2/CHRM3/ADORA1/RXFP1/OXTR/GLRB/ADRA2B/GABRD/PTGFR/PRLR/CNR1/GRM8/NPBWR1/TBXA2R
KEGG_MAPK_SIGNALING_PATHWAY	KEGG_MAPK_SIGNALING_PATHWAY	234	0.482436202	1.473909778	0.004533238	0.038532522	0.031732666	2551	tags=15%, list=12%, signal=13%	FGF4/FGF3/FGF20/FGF19/CACNG6/PLA2G2A/FGF18/FGF9/FGF8/PTPRR/CACNG4/NGF/PLA2G10/FGFR4/FGF12/FGFR1/RASGRF1/MAPK8IP1/TGFB2/TNF/IL1B/MAPT/CACNA1H/FLNC/BDNF/PDGFB/PDGFA/DUSP4/MAPK12/PRKCG/CACNA1D/IL1A/CACNA2D2/NFATC4/NTF3
KEGG_PATHWAYS_IN_CANCER	KEGG_PATHWAYS_IN_CANCER	301	0.464605187	1.430998641	0.004336478	0.038532522	0.031732666	2370	tags=16%, list=11%, signal=15%	FGF4/FGF3/FGF20/FGF19/PAX8/KLK3/FGF18/FGF9/RXRG/BMP4/FGF8/RET/FZD3/FGF12/FN1/ERBB2/FGFR1/IL6/SHH/TGFB2/COL4A6/MMP1/VEGFC/FZD8/CCNA1/WNT7A/FZD2/PGF/FZD4/WNT6/PPARG/PDGFB/COL4A2/DAPK1/PDGFA/NKX3-1/LAMB1/AXIN2/WNT11/ITGA2B/BMP2/ITGA3/TCF7L1/WNT16/PRKCG/ARNT2/BIRC2/COL4A1/KIT
KEGG_ASTHMA	KEGG_ASTHMA	20	-0.627389556	-1.746009822	0.006803629	0.049091876	0.040428604	5998	tags=90%, list=27%, signal=65%	HLA-DMB/HLA-DOB/HLA-DRB5/HLA-DRB1/CCL11/CD40/HLA-DOA/FCER1A/HLA-DPB1/HLA-DRA/IL10/HLA-DQB1/HLA-DQA1/FCER1G/HLA-DPA1/HLA-DQA2/MS4A2/CD40LG
KEGG_TGF_BETA_SIGNALING_PATHWAY	KEGG_TGF_BETA_SIGNALING_PATHWAY	82	0.570310499	1.606914654	0.006755478	0.049091876	0.040428604	2128	tags=24%, list=10%, signal=22%	BMP5/LEFTY1/INHBE/NOG/BMP4/INHBB/SMAD9/TGFB2/GDF5/INHBA/TNF/GDF7/COMP/ID4/FST/BMPR1B/ID3/THBS4/BMP2/BMP6
KEGG_CELL_ADHESION_MOLECULES_CAMS	KEGG_CELL_ADHESION_MOLECULES_CAMS	118	-0.362563694	-1.478857447	0.006930618	0.049091876	0.040428604	2003	tags=34%, list=9%, signal=31%	HLA-E/CLDN1/ITGA6/VCAM1/CLDN14/HLA-DQB1/SIGLEC1/HLA-DQA1/HLA-DPA1/CD8B/HLA-DQA2/CLDN17/PDCD1LG2/CD80/SELP/ITGB7/CD4/ITGB2/SELPLG/CD274/NCAM2/ITGA4/CD86/ICOS/ITGA8/PDCD1/SPN/CD22/CD28/CD40LG/ICAM3/CD226/CD2/CD6/CTLA4/ITGAL/PTPRC/SELL/CD8A/CLDN8
KEGG_REGULATION_OF_ACTIN_CYTOSKELETON	KEGG_REGULATION_OF_ACTIN_CYTOSKELETON	186	0.487877355	1.470710627	0.006876399	0.049091876	0.040428604	2131	tags=12%, list=10%, signal=11%	FGF4/FGF3/FGF20/FGF19/FGF18/FGF9/MYL7/FGF8/FGFR4/FGF12/FN1/CHRM3/FGFR1/ITGB3/ITGA10/PDGFC/ITGA5/MYL9/PDGFB/PIP5K1B/PDGFA/ITGA2B/ITGA3
KEGG_ECM_RECEPTOR_INTERACTION	KEGG_ECM_RECEPTOR_INTERACTION	74	0.575084968	1.596891732	0.008361184	0.056856053	0.046822632	4202	tags=51%, list=19%, signal=42%	COL2A1/COL11A1/VTN/SV2A/IBSP/COL11A2/FN1/ITGB3/ITGA10/COL4A6/COL5A1/ITGA5/COMP/COL4A2/LAMB1/THBS4/TNC/SDC2/ITGA2B/ITGA3/COL5A2/COL4A1/COL1A1/ITGA7/LAMC1/COL1A2/LAMC2/CD36/COL6A1/LAMA3/LAMA4/COL5A3/ITGA1/COL4A4/ITGA11/THBS3/THBS1/COL6A2
KEGG_DRUG_METABOLISM_CYTOCHROME_P450	KEGG_DRUG_METABOLISM_CYTOCHROME_P450	47	-0.430117066	-1.50147258	0.019837212	0.12970485	0.106815759	2768	tags=38%, list=13%, signal=34%	GSTM5/ALDH1A3/ADH5/UGT1A7/CYP2A6/CYP2C9/GSTA4/ADH7/ADH6/UGT1A1/FMO4/ALDH3A1/MAOA/CYP2E1/CYP2C18/FMO3/UGT1A10/ADH1C
KEGG_FC_EPSILON_RI_SIGNALING_PATHWAY	KEGG_FC_EPSILON_RI_SIGNALING_PATHWAY	67	-0.389805549	-1.438089928	0.021288918	0.134041334	0.110386981	2911	tags=30%, list=13%, signal=26%	SOS2/FCER1A/VAV3/PRKCE/FYN/PIK3CD/PLCG2/SYK/RAC2/LYN/FCER1G/INPP5D/BTK/MS4A2/LCP2/PRKCB/PIK3R5/PIK3CG/MAPK10/PLA2G2D
KEGG_HYPERTROPHIC_CARDIOMYOPATHY_HCM	KEGG_HYPERTROPHIC_CARDIOMYOPATHY_HCM	67	0.547846484	1.505595793	0.024442301	0.148399685	0.122211505	3952	tags=40%, list=18%, signal=33%	CACNG6/SGCG/TNNC1/ACTC1/CACNG4/PRKAA2/TPM2/ITGB3/IL6/ITGA10/TNNI3/TPM1/TGFB2/TNF/ITGA5/SGCD/ITGA2B/ITGA3/CACNA1D/CACNA2D2/ITGA7/SGCB/CACNB1/ITGA1/ACE/MYL3/ITGA11
KEGG_THYROID_CANCER	KEGG_THYROID_CANCER	28	0.657074861	1.599562185	0.025391013	0.148843868	0.122577303	2746	tags=21%, list=13%, signal=19%	PAX8/RXRG/RET/PPARG/TCF7L1/CCND1
KEGG_ACUTE_MYELOID_LEUKEMIA	KEGG_ACUTE_MYELOID_LEUKEMIA	55	-0.401139806	-1.44097108	0.028612818	0.162139303	0.133526485	5924	tags=45%, list=27%, signal=33%	PML/PIK3CB/IKBKB/GRB2/PIK3CA/RPS6KB1/CEBPA/STAT3/RAF1/SOS1/CHUK/STAT5A/IKBKG/JUP/RPS6KB2/PIM1/SOS2/PIK3CD/PIM2/SPI1/NFKB1/ZBTB16/PIK3R5/PIK3CG/FLT3
KEGG_PPAR_SIGNALING_PATHWAY	KEGG_PPAR_SIGNALING_PATHWAY	57	0.564125114	1.508664016	0.030193237	0.165575814	0.136356553	3300	tags=28%, list=15%, signal=24%	FABP1/PCK1/HMGCS2/RXRG/PLIN1/FABP4/SLC27A6/MMP1/PPARG/SLC27A2/FADS2/CD36/SORBS1/FABP6/FABP3/LPL
KEGG_DILATED_CARDIOMYOPATHY	KEGG_DILATED_CARDIOMYOPATHY	73	0.530349238	1.470378412	0.031177829	0.165632217	0.136403002	2659	tags=32%, list=12%, signal=28%	CACNG6/SGCG/TNNC1/ADCY2/ACTC1/CACNG4/TPM2/ITGB3/ITGA10/TNNI3/TPM1/TGFB2/TNF/ITGA5/SGCD/ITGA2B/ITGA3/CACNA1D/ADCY5/CACNA2D2/ITGA7/ADCY6/ADCY1
KEGG_SYSTEMIC_LUPUS_ERYTHEMATOSUS	KEGG_SYSTEMIC_LUPUS_ERYTHEMATOSUS	102	-0.322983644	-1.277558673	0.036462404	0.187836626	0.154688986	3084	tags=29%, list=14%, signal=25%	H3C6/H3C1/H2BC18/C5/H2BC7/H2BC9/HLA-DPB1/H2AC16/FCGR2B/HLA-DRA/H2BU1/FCGR1A/IL10/HLA-DQB1/FCGR3A/HLA-DQA1/FCGR2C/CTSG/HLA-DPA1/H4-16/HLA-DQA2/C1QA/CD80/C1QC/CD86/C1QB/IFNG/CD28/CD40LG/H2BC14
KEGG_ADIPOCYTOKINE_SIGNALING_PATHWAY	KEGG_ADIPOCYTOKINE_SIGNALING_PATHWAY	61	0.536434067	1.454999455	0.039379475	0.196897375	0.162150779	1859	tags=13%, list=8%, signal=12%	NPY/PCK1/RXRG/IRS4/PRKAA2/TNF/PPARGC1A/POMC
KEGG_TYPE_I_DIABETES_MELLITUS	KEGG_TYPE_I_DIABETES_MELLITUS	37	-0.453732799	-1.478170316	0.043943129	0.211180124	0.173913043	2797	tags=43%, list=13%, signal=38%	HLA-DPB1/HLA-DRA/FAS/HLA-E/HLA-DQB1/HLA-DQA1/HLA-DPA1/LTA/HLA-DQA2/CD80/CD86/IFNG/CD28/GZMB/FASLG/PRF1
KEGG_HEDGEHOG_SIGNALING_PATHWAY	KEGG_HEDGEHOG_SIGNALING_PATHWAY	48	0.553585241	1.447247888	0.044720497	0.211180124	0.173913043	3880	tags=38%, list=18%, signal=31%	BMP5/LRP2/IHH/BMP4/SHH/WNT7A/WNT6/GAS1/WNT11/BMP2/BMP6/WNT16/SMO/BMP8A/PTCH1/PTCH2/GLI1/WNT10A
KEGG_APOPTOSIS	KEGG_APOPTOSIS	81	-0.354235382	-1.345337878	0.046364938	0.213028093	0.1754349	6179	tags=49%, list=28%, signal=36%	ENDOG/CHP1/CAPN2/CASP9/TNFRSF1A/PIK3CB/PPP3CA/IKBKB/PIK3CA/CAPN1/XIAP/CASP10/CASP8/CHUK/PRKACA/IKBKG/TNFRSF10A/BCL2/CASP7/ATM/NFKBIA/CASP3/IRAK4/PRKACB/IL1RAP/PRKX/PIK3CD/CSF2RB/PPP3CC/FAS/IL1R1/CFLAR/IRAK2/TNFSF10/NFKB1/FADD/PIK3R5/CHP2/FASLG/PIK3CG
