# Supplementary material for: Single-cell transcriptomic analysis reveals CD8 + T cell heterogeneity and identifies a prognostic signature in cervical cancer
Source: BMC Cancer. 2025 Mar 18;25:498. doi: 10.1186/s12885-025-13901-x (PMC11916872; doi:10.1186/s12885-025-13901-x)
Supplement: Supplementary file 9 — Supplementary Material 9 [file 12885_2025_13901_MOESM9_ESM.csv]

Mixture	B cells naive	B cells memory	Plasma cells	T cells CD8	T cells CD4 naive	T cells CD4 memory resting	T cells CD4 memory activated	T cells follicular helper	T cells regulatory (Tregs)	T cells gamma delta	NK cells resting	NK cells activated	Monocytes	Macrophages M0	Macrophages M1	Macrophages M2	Dendritic cells resting	Dendritic cells activated	Mast cells resting	Mast cells activated	Eosinophils	Neutrophils	P-value	Correlation	RMSE
TCGA-FU-A3EO-11A-13R-A213-07	0.196322379	0	0.043312616	0.079609467	0	0.164603297	0	0.020174984	0.028271018	0	0	0.119779807	0.018138195	0.015772722	0.002433027	0.076807737	0	0.002493793	0.232280959	0	0	0	0.006	0.284656876	0.975021061
TCGA-HM-A3JJ-11A-12R-A21T-07	0.061156428	0	0.009572408	0.110163481	0	0.194095902	0	0.002641284	0	0	0	0.05089473	0.012718785	0	0.017942153	0.2297569	0.025166878	0	0.285891051	0	0	0	0.006	0.262078303	0.978526701
TCGA-MY-A5BF-11A-11R-A26T-07	0.061158936	0	0.057327788	0.198168808	0	0.213406616	0.026102149	0.013383577	0.080480512	0	0.034383631	0	0.023471686	0	0.028516937	0.108425322	0	0.022549556	0.059179127	0.036352092	0.028841767	0.008251496	0.036	0.16298055	1.026403877
TCGA-VS-A9UJ-01A-11R-A42T-07	0.045504468	0	0.063006334	0.014724215	0	0.115027222	0	0.00063305	0.000762188	0	0.024041694	0.010797418	0	0.489175211	0.004740466	0.00609468	0	0.081943486	0	0.143549569	0	0	0.063	0.122799209	1.084855581
TCGA-XS-A8TJ-01A-11R-A36F-07	0.03051265	0	0.03402001	0.123725995	0	0.04249711	0.00615465	0.118599543	0.051035346	0	0.011578628	0.006282011	0.0098188	0.03357485	0.174269319	0.092009641	0.097979218	0.065732028	0.102210199	0	0	0	0.044	0.148071228	1.033915323
TCGA-EK-A2IR-01A-11R-A180-07	0.160760234	0	0.07018746	0	0	0.181151279	0	0.068797235	0.039281537	0	0.022219691	0	0.061984049	0.026278031	0.013030061	0.165053068	0.016760299	0.135080771	0.009121326	0.030294959	0	0	0.006	0.278868751	0.968418009
TCGA-VS-A9U5-01A-11R-A42T-07	0.024633924	0.00025426	0.09680536	0.255667428	0	0.02748113	0.090528229	0.079274238	0.120918334	0	0.031218939	0	0	0.075851799	0.101758242	0.043591251	0.011246034	0.023276108	0.017494723	0	0	0	0.016	0.203873815	1.016021426
TCGA-ZJ-AAXN-01A-11R-A42T-07	0	0	0.009781125	0.110417674	0	0	0.116578995	0.123268574	0.026579623	0	0.065609409	0.170798048	0	0.138330061	0.104513988	0.038351621	0	0.03542418	0	0.060346703	0	0	0.007	0.249949709	1.012428936
TCGA-DS-A0VL-01A-21R-A10U-07	0.115849772	0	0.065651759	0.18453932	0	0.041418745	0.027035469	0.110173083	0.022225275	0	0	0.097300723	0.01880673	0.052162919	0.114755579	0	0.047839784	0.013799287	0.088441555	0	0	0	0.007	0.248078971	0.991397498
TCGA-C5-A1ML-01A-11R-A14Y-07	0	0	0.04012506	0.080179281	0	0.050219079	0	0.066079377	0.134638348	0	0	0.051426641	0	0.255993633	0.069529334	0.130389104	0.104205807	0.001800187	0.01426659	0	0	0.001147558	0.052	0.135783773	1.039679664
TCGA-VS-A8QM-01A-11R-A37O-07	0.025452064	0	0.068114766	0.214153806	0	0.189021931	0.011865439	0.083589957	0.126759742	0	0	0.027933955	0	0.048429067	0.064736025	0.039615393	0.036896503	0	0.056224447	0	0	0.007206905	0.039	0.155538391	1.044845272
TCGA-Q1-A73P-01A-11R-A32P-07	0.067677351	0	0.128350405	0.167578978	0	0.144486028	0.020752104	0.058143765	0.104735432	0	0.020252458	0	0.001712484	0.039039209	0.140137838	0.065584214	0.017522632	0	0.024027104	0	0	0	0.006	0.29708407	0.972443096
TCGA-UC-A7PF-01A-11R-A352-07	0.024656904	0	0.075054665	0.261774778	0	0.091013027	0.028243119	0.046019287	0.051323594	0	0	0.055958546	0.026261683	0.052708882	0.094509534	0.048633323	0.064922226	0.009475063	0.069445368	0	0	0	0.033	0.164506375	1.025771823
TCGA-FU-A23L-01A-11R-A16R-07	0.008633394	0	0.044479029	0.317939535	0	0	0.17650709	0.114146554	0.057242135	0	0.048428775	0	0.005970294	0.003060246	0.07088566	0.04275815	0.043139223	0.057956719	0.008853199	0	0	0	0.073	0.113321413	1.064974056
TCGA-C5-A1MI-01A-11R-A14Y-07	0.163166284	0	0.080764294	0.21898363	0	0.075507285	0.021601662	0.063525638	0.06648885	0	0	0.044834546	0.022230234	0.071732573	0.063318961	0.052492822	0.006177219	0	0.049176	0	0	0	0.006	0.311917758	0.961713479
TCGA-4J-AA1J-01A-21R-A38B-07	0.048901229	0	0.021894833	0.038862355	0	0.06958567	0	0.015891175	0.083175939	0	0.00270692	0	0.002659116	0.321219459	0.049410677	0.064665328	0	0.089919932	0	0.119095494	0	0.072011872	0.052	0.136048053	1.049897992
TCGA-C5-A1BJ-01A-11R-A13Y-07	0.023176455	0	0.019374308	0.1625748	0	0.125773444	0.106986574	0.094321145	0.096404185	0.013674561	0	0.034891152	0	0.051313713	0.091773943	0.048611813	0.048665155	0.037207038	0.009883407	0	0	0.035368309	0.093	0.102534596	1.060154026
TCGA-EA-A411-01A-11R-A24H-07	0.005031164	0.01111187	0.138746104	0.061636627	0	0.155457848	0	0.110476403	0.080653921	0	0.016466925	0	0	0.285651979	0.041783314	0.033746142	0	0.042671876	0.005622452	0.002258979	0	0.008684396	0.012	0.214875929	1.007815225
TCGA-EA-A3HT-01A-61R-A21T-07	0.004614356	0	0.098330861	0.073011323	0	0.169618471	0.058453986	0.071519951	0.025400421	0	0	0.020024897	0.023226107	0.053057603	0.082053864	0.114298501	0.111662212	0.05842036	0.018443702	0.00067896	0	0.017184426	0.017	0.202815352	0.997872376
TCGA-GH-A9DA-01A-21R-A37O-07	0	0	0.014091592	0.181702899	0	0.130405625	0.031043578	0.055486582	0.0690861	0	0.072466755	0.007812751	0.041721967	0.14290013	0.041584469	0.027154326	0.115454797	0.025574446	0	0.03401688	0	0.009497104	0.039	0.157515265	1.027688907
TCGA-C5-A7CM-01A-11R-A33Z-07	0.111283717	0	0.447116893	0	0	0.050065272	0	0.029956668	0.03825294	0.010837138	0	0.070749345	0	0.189551688	0	0	0	0.033598421	0	0	0	0.018587917	0	0.542965096	0.848533479
TCGA-FU-A3NI-01A-11R-A21T-07	0.097110068	0	0.082438778	0.106253783	0	0.121270917	0.008113742	0.030733917	0.050015317	0.003446553	0	0.031331432	0.006475584	0.027019156	0.144101051	0.107316232	0.098105742	0.003706426	0.0825613	0	0	0	0.006	0.300647157	0.960758145
TCGA-C5-A905-01A-11R-A37O-07	0.055372892	0	0.176074262	0.159573845	0	0	0.149914103	0.106581546	0.035261805	0	0.012743513	0.000216281	0.038004957	0.024173035	0.013830829	0.073689329	0.064619771	0.029909161	0.054667644	0	0.00445372	0.000913306	0.004	0.372706382	0.928271365
TCGA-C5-A2LY-01A-31R-A18M-07	0	0.015605699	0.019791523	0.245475165	0	0	0.056847383	0.050303116	0.136923295	0	0	0.093814188	0.001432566	0.068622709	0.089775425	0.075689359	0.078203826	0.006076609	0.061439136	0	0	0	0.063	0.122469684	1.050204572
TCGA-JX-A3Q8-01A-11R-A21T-07	0.000180003	0	0.028850913	0.230935946	0	0	0.099762615	0.116887689	0.035253882	0.060491136	0.015088855	0.068832667	0	0.010467513	0.057754664	0.088639138	0.078126074	0.059351951	0.049376954	0	0	0	0.045	0.145816594	1.040328572
TCGA-DS-A7WI-01A-12R-A352-07	0	0.033900295	0.081936966	0.062404274	0	0	0	0.050920056	0.150240215	0.018586998	0	0.210552784	0.027179956	0.048112743	0.038707294	0.085705324	0.076748333	0.045858847	0.02264159	0	0.03177172	0.014732605	0.03	0.170896983	1.030884506
TCGA-JX-A5QV-01A-22R-A28H-07	0.020370799	0	0.009925289	0.19057119	0	0	0.036802019	0.10660921	0.022146072	0	0	0.113176582	0	0.095835832	0.086608179	0.105865831	0.062295198	0	0.1497938	0	0	0	0.112	0.091443873	1.053420103
TCGA-ZJ-AAXJ-01A-11R-A42T-07	0.012075768	0	0.09084656	0.148688013	0	0.016006232	0.085036143	0.041154792	0.114253184	0.015211159	0.075259659	0	0	0.051068029	0.144747491	0.016744228	0	0.163827673	0.025081068	0	0	0	0.044	0.146488022	1.051159652
TCGA-C5-A8YR-01A-12R-A37O-07	0.014533013	0	0.017762944	0.21900153	0	0	0.158157324	0.089357849	0.079992161	0	0.063550246	0.05332301	0.017384592	0.05717832	0.036010446	0.132311989	0.021407183	0.007024319	0	0.007599487	0.003113171	0.022292417	0.005	0.331951371	0.95231096
TCGA-DS-A1O9-01A-11R-A14Y-07	0.004256986	0	0.004662674	0.191686917	0	0	0.123390887	0.070500228	0.003647533	0	0	0.050296806	0.034756801	0	0.266636407	0.114032231	0.103331423	0	0.031560223	0	0	0.001240883	0.001	0.462381134	0.889406444
TCGA-C5-A7UH-01A-11R-A352-07	0.021866302	0	0.074779943	0.174060916	0	0.059944844	0.133225752	0.031319555	0.038243545	0	0.064055229	0	0	0.160579886	0.045091959	0.138010373	0.004466799	0	0	0.044625693	0	0.009729203	0.036	0.162679643	1.019101976
TCGA-EX-A1H5-01A-31R-A13Y-07	0.009441266	0	0.229521739	0.132556291	0	0.041662287	0.002214498	0.145210656	0.105349209	0	0	0.031655931	0.005279201	0.030277679	0.106649757	0.02725801	0.051178207	0.007025605	0.074719664	0	0	0	0.005	0.33169671	0.954423064
TCGA-C5-A1BK-01B-11R-A13Y-07	0.097695437	0	0.098100499	0.190549689	0	0	0.07838049	0.109456638	0.091189945	0	0	0.013173084	0	0.054131484	0.132492889	0.032499539	0.019304204	0.02499273	0.049156204	0	0	0.008877168	0.005	0.333229256	0.950869698
TCGA-DR-A0ZL-01A-11R-A10U-07	0.121816556	0	0.04765445	0.121955514	0	0.149895818	0.045184908	0.098353623	0.048377777	0	0.036843516	0	0.027966544	0.081817808	0.047118554	0	0	0.067759915	0	0.066360204	0.00697194	0.031922873	0.01	0.22910607	0.995232445
TCGA-JW-A5VI-01A-11R-A28H-07	0	0.001503226	0.09080127	0.233456968	0	0.043089069	0.099318263	0.03767525	0.083270075	0	0.002084349	0.020624429	0	0.086713979	0.069909608	0.070327143	0.068293776	0.008215075	0.082136123	0	0	0.002581398	0.031	0.167163505	1.015802901
TCGA-ZJ-AAXI-01A-11R-A42T-07	0	0.000686991	0.023653048	0.119110691	0	0.078854486	0	0.05167329	0.15837699	0	0	0.142243373	0.015920241	0.024973349	0.064451748	0.041361536	0.161796534	0.033800868	0.083096855	0	0	0	0.147	0.070257263	1.070956114
TCGA-C5-A3HF-01A-11R-A213-07	0.061642339	0	0.229965784	0.111115048	0	0.106156897	0	0.059407844	0.129965421	0	0	0.038962689	0.002041523	0.053019654	0.085520784	0.042643567	0.030088784	0.009727426	0.039742241	0	0	0	0.004	0.384236656	0.928345857
TCGA-EX-A449-01A-11R-A32Y-07	0.149624217	0	0.289522721	0.110032055	0	0.068854135	0	0.00922681	0.149094989	0	0	0.075157248	0.005894864	0.068356274	0.020054752	0.00600406	0.015343949	0.030574434	0	0	0.001723882	0.00053561	0.001	0.511207505	0.860750447
TCGA-FU-A3WB-01A-11R-A22U-07	0.054173249	0	0.091666374	0.269169268	0	0.067406485	0.02856688	0.08049749	0.075573357	0	0	0.069548326	0.014275926	0.027072845	0.033774848	0.031724085	0.034031551	0.055280337	0.067238979	0	0	0	0.017	0.200861993	1.016437498
TCGA-MU-A5YI-01A-11R-A32P-07	0.005531857	0.011679755	0.025055139	0.057516	0	0.246741498	0	0.100949207	0.046294972	0	0	0.077394067	0.003975273	0.029987009	0.150927653	0.066812524	0.070377624	0.020385135	0.086372287	0	0	0	0.071	0.115050541	1.054263947
TCGA-JW-AAVH-01A-11R-A38B-07	0	0	0.042449736	0.272761597	0	0.000757024	0.200022424	0.050443151	0.113511937	0	0.093769131	0	0.001941905	0.004187251	0.00456891	0.029115086	0.013039252	0.126789902	0.046642692	0	0	0	0.069	0.11651257	1.062151176
TCGA-C5-A1MH-01A-11R-A14Y-07	0.016880361	0.00106434	0.056093844	0.15092545	0	0.063957565	0.036984103	0.150165873	0.038104688	0	0	0.021715551	0	0.133339015	0.170043838	0.142768625	0.012637159	0.005319587	0	0	0	0	0.045	0.145129159	1.043421034
TCGA-C5-A902-01A-11R-A37O-07	0	0	0.011366808	0.324975244	0	0.06193064	0	0.057706597	0.251761709	0	0	0.146628299	0.005182198	0.032310264	0.021876851	0.014960452	0.008146644	0	0.061985777	0	0	0.001168516	0.001	0.481438425	0.887664625
TCGA-C5-A1BQ-01C-11R-A213-07	0.018997437	0	0.030354246	0.458187002	0	0	0.091730738	0.099331522	0.051709873	0	0	0.048375393	0.016098825	0.000959533	0.072420722	0.088396586	0.020747657	0.00221011	0	0	0	0.000480356	0.042	0.149715548	1.067739997
TCGA-C5-A3HD-01B-11R-A213-07	0	0.049892533	0.031768031	0.012042322	0	0.263393225	0.03204565	0.001044324	0.005210702	0	0.041268139	0.110889639	0.031662872	0.208451276	0.077669144	0	0.021471119	0.015071072	0.053858794	0	0.044261157	0	0.07	0.115470188	1.044704453
TCGA-ZJ-AAXB-01A-11R-A42T-07	0.045597601	0	0.049358825	0.034166656	0	0.203957808	0.038829207	0.110510811	0	0	0.024890693	0	0	0.151172982	0	0.069322474	0	0.22878318	0	0.042011838	0	0.001397926	0.02	0.186370592	1.014596027
TCGA-VS-A8EL-01A-11R-A37O-07	0	0.006666691	0.04176042	0.256756473	0	0.014737901	0.126598817	0.067956045	0.024632134	0.02825985	0.023220832	0.037893451	0	0.077438019	0.075646516	0.139401101	0.035732653	0.001533295	0.034325685	0	0	0.007440117	0.055	0.133456579	1.037789343
TCGA-ZJ-AAXF-01A-31R-A42T-07	0.024104742	0.015438319	0.049123848	0.101551228	0	0.177126574	0	0.105152458	0.106423316	0	0	0.071039906	0.010815229	0.137339449	0.103624252	0	0.037680105	0	0.060580574	0	0	0	0.026	0.174363972	1.026657366
TCGA-JW-A852-01A-11R-A352-07	0	0.10898511	0.029197987	0.091340628	0	0.012162158	0	0.110278607	0.12082884	0	0	0.093973387	0.009459858	0.082750881	0.043200553	0.032682378	0.122855399	0.059591016	0.075220834	0	0	0.007472364	0.016	0.206391081	0.998987031
TCGA-VS-A8QH-01A-11R-A37O-07	0	0.022568915	0.009932049	0.04488894	0	0.108184214	0	0.027610054	0.267083292	0	0.001128761	0.109881637	0	0.142720706	0.058558563	0.051105464	0.144020847	0	0.009724387	0	0	0.00259217	0.292	0.03057657	1.094000876
TCGA-DG-A2KH-01A-21R-A22U-07	0.372320008	0	0.266938595	0.010611961	0	0.184747836	0	0	0.000760451	0	0.022015667	0	0.006552074	0	0	0	0	0.045332965	0	0.075898269	0	0.014822175	0	0.529532274	0.859571968
TCGA-VS-A9V5-01A-11R-A42T-07	0.286849312	0	0.338743079	0.012675157	0	0.17165949	0	0	0.001383774	0	0	0.024439165	0.013032974	0.04441445	0.013840795	0	0	0.02474965	0.054536565	0	0	0.013675587	0	0.542744947	0.848486876
TCGA-EX-A69M-01A-11R-A32P-07	0.015304122	0	0.125845683	0.220722193	0	0.005792073	0.104093467	0.141152229	0.023149319	0.042834453	0	0.026889213	0	0.034107368	0.111402053	0.038490271	0.053795233	0.01350413	0.024428148	0	0	0.018490043	0.009	0.232283027	0.998648495
TCGA-EA-A97N-01A-11R-A38B-07	0.016247344	0	0.012513496	0.043194719	0	0.169050824	0	0.054180111	0.056362803	0	0.035279542	0	0	0.161648164	0.122901035	0.068228606	0.155283675	0.051591457	0.047162786	0	0	0.006355439	0.021	0.182610964	1.014308407
TCGA-VS-A9U6-01A-11R-A42T-07	0	0	0.102740032	0.182308814	0	0.001203276	0.033158912	0.095697678	0.132740111	0	0	0.067029414	0.022818554	0.028042267	0.046144651	0.053124801	0.151683579	0.040106368	0.041741662	0	0	0.00145988	0.022	0.180221225	1.01327856
TCGA-EK-A2IP-01A-11R-A180-07	0	0.010905852	0.015535505	0.198409495	0	0.010119016	0.020574605	0.125552975	0.070189174	0	0.001101818	0	0	0.364928541	0.020688366	0.023489964	0	0.029161519	0	0.07519771	0.02314847	0.01099699	0.006	0.267171955	0.990230757
TCGA-C5-A1ME-01A-11R-A13Y-07	0.017754158	0	0.105572551	0.2899515	0	0.122923735	0	0.066166322	0.114341877	0	0	0.069125027	0.02179626	0.036093284	0.008903025	0.068894379	0.011958881	0.02079003	0.038354139	0	0	0.007374832	0.023	0.177830924	1.03841663
TCGA-EA-A3QE-01A-21R-A21T-07	0	0.023896075	0.066852619	0.184836889	0	0.040889566	0.105614533	0.10116956	0.050163902	0.041233954	0	0.041114407	0	0.032357958	0.141163427	0.04454343	0.015386903	0.04153516	0.060596263	0	0	0.008645354	0.021	0.181777153	1.024631353
TCGA-C5-A7UC-01A-11R-A352-07	0	0.010226195	0.010376653	0.065640439	0	0.118412337	0.059508963	0.063257454	0	0	0.067161305	0	0	0.244422511	0.060131362	0	0	0.051661081	0	0.248766001	0	0.000435699	0.065	0.120070421	1.065453366
TCGA-LP-A4AV-01A-11R-A32Y-07	0	0.00281301	0.197008018	0.107080243	0	0	0.052027708	0.039053841	0.220366877	0.031638625	0	0.034348947	0	0.092373236	0.087339662	0.063918946	0.019449487	0.020307422	0.031993635	0	0	0.000280343	0.005	0.318127858	0.958016702
TCGA-ZJ-AAXT-01A-11R-A42T-07	0	0.009775453	0.051699999	0.143602591	0	0.07705427	0.045930592	0.084404801	0.047206753	0	0.01471284	0.024840307	0	0.180209201	0.15883693	0.051187962	0	0.00379002	0	0.103803259	0	0.002945023	0.049	0.14119272	1.045207093
TCGA-JW-A5VL-01A-11R-A28H-07	0.01580646	0	0.021407437	0.146622944	0	0.023961058	0.022659404	0.106439913	0.082262075	0.013662079	0	0.106869779	0.001717646	0.074962322	0.15513216	0.094866805	0.052199495	0	0.081430423	0	0	0	0.005	0.336178907	0.95110154
TCGA-EK-A2RM-01A-21R-A18M-07	0.027545121	0	0.034761705	0.027211566	0	0.08174135	0	0.044528046	0.013606507	0	0.024882379	0	0.013903564	0.061239538	0	0.028174701	0	0.510320612	0	0.093363022	0.033136577	0.005585314	0.118	0.085205687	1.115803339
TCGA-EK-A2GZ-01A-11R-A180-07	0.029494354	0	0.012579895	0.104664812	0	0.218752968	0	0.095428877	0.008659157	0	0	0.113091108	0.002570034	0.171659866	0.058378023	0.04521555	0.056641891	0.032552697	0.01922301	0	0.022991402	0.008096356	0.083	0.106553375	1.055997858
TCGA-Q1-A6DT-01A-11R-A32P-07	0	0	0.060524363	0.070232997	0	0.102531438	0.023803701	0.069601636	0	0	0.050930031	0	0	0.164779855	0.091787711	0.171790758	0.063674753	0.020021583	0	0.086119387	0	0.024201786	0.059	0.129033926	1.0337611
TCGA-VS-A8Q8-01A-11R-A37O-07	0	0.006320396	0.066585369	0.25361194	0	0	0.057975226	0.07273753	0.058212767	0	0	0.050854511	0.001254089	0.041136795	0.176783608	0.042468047	0.092220979	0.024173603	0.051815189	0	0	0.00384995	0.013	0.21286277	1.012467657
TCGA-MA-AA43-01A-11R-A42T-07	0.049265602	0	0.300803775	0.017101813	0	0.103265705	0	0.027060571	0.034947144	0	0	0.013956958	0	0.186741437	0.058409856	0.008956671	0.021934433	0.020039123	0	0.147031534	0	0.010485378	0.002	0.429973069	0.906664099
TCGA-LP-A7HU-01A-11R-A33Z-07	0.011711233	0	0.069531007	0.249246342	0	0	0.044019515	0.11304893	0.082821855	0	0	0.069684099	0.027543608	0.047076779	0.141394065	0.057125886	0.022817233	0	0.05167627	0	0.012303179	0	0.051	0.137186765	1.047403449
TCGA-EA-A556-01A-11R-A26T-07	0.026181644	0	0.007706969	0.050864422	0	0.156079678	0	0.126975902	0.048600356	0	0	0.112033025	0	0.109371536	0.088451621	0.067104003	0	0.154181209	0.043461752	0	0	0.008987886	0.017	0.20253094	1.016654683
TCGA-C5-A1MJ-01A-11R-A14Y-07	0.077322671	0	0.020177053	0.032505465	0	0.135443601	0.015409437	0.043681855	0.05478766	0	0.018341935	0	0.010931502	0.292357539	0.098485137	0.119273523	0.051788323	0	0	0.029494301	0	0	0.006	0.271999156	0.979382256
TCGA-C5-A8YQ-01A-11R-A37O-07	0.00344999	0.00247699	0.03646532	0.12962768	0	0.213973505	0.004485699	0.028072197	0.116432015	0	0	0.048791464	0.015578582	0.103091455	0.062979492	0.058491353	0.045810244	0	0.085613699	0	0.014462318	0.030197999	0.138	0.074320861	1.060943729
TCGA-VS-A958-01A-11R-A42T-07	0.023737977	0	0.052667748	0.3363314	0	0	0.12238919	0.079706728	0.023155158	0	0.03065833	0.0600667	0.027633059	0.006974985	0.081371441	0.070013336	0.025643837	0.013793403	0.032728086	0	0	0.013128624	0.04	0.153222791	1.04284588
TCGA-VS-A9UV-01A-11R-A42T-07	0.214621937	0	0.329989442	0.067115415	0	0.103718772	0.017058429	0.057903256	0.015413604	0	0.019822303	0	0.0039289	0.034789176	0.033709684	0.033706868	0	0.03262206	0	0.020897198	0.007897225	0.006805731	0	0.530163604	0.851480501
TCGA-EK-A2RO-01A-11R-A18M-07	0.015482727	0	0.010309384	0.051507979	0	0.094002839	0.028678263	0.093684115	0	0.035000952	0	0.104196787	0	0.145800997	0.080236394	0.086654737	0.088076214	0.142365522	0.024003089	0	0	0	0.083	0.106500085	1.053438613
TCGA-VS-A9UR-01A-11R-A42T-07	0.015589183	0	0.019269116	0.179480813	0	0.049595085	0	0.152122429	0.150077534	0	0	0.108260475	0.00057571	0.108571651	0.098393918	0.016520495	0.013909556	0.030542676	0.054526326	0	0	0.002565034	0.108	0.095440941	1.079816522
TCGA-Q1-A6DV-01A-11R-A32P-07	0	0.026207573	0.134744953	0.170524301	0	0.060642559	0	0.066393317	0.056759094	0	0	0.092994639	0.001035227	0.047367599	0.013948105	0.021144363	0.00661322	0.081426253	0.075260975	0	0.108752019	0.036185804	0.007	0.247919183	0.985098867
TCGA-MA-AA3Y-01A-11R-A38B-07	0.018851756	0	0.083469408	0.188110912	0	0.052715889	0.12360342	0.103636416	0	0	0.035654756	0.040601332	0.014938001	0.072095588	0.167106167	0.058190717	0.034752081	0	0	0	0	0.006273558	0.036	0.1632143	1.034494603
TCGA-FU-A770-01A-11R-A33Z-07	0.060152194	0	0.013637965	0.052993621	0	0.21982561	0	0.021677427	0.034481726	0	0	0.067606324	0.000955262	0.082249815	0	0.006357496	0.020868439	0.085788082	0	0.159723329	0.028453791	0.145228917	0.256	0.038442438	1.08390837
TCGA-ZJ-AAXA-01A-11R-A42T-07	0	0.007726243	0.02681231	0.061451451	0	0.072346923	0	0.045783866	0.050024569	0	0.010983294	0.043820488	0.021253156	0.097037921	0.05806178	0.305815434	0.119576661	0	0.036613611	0	0.042692292	0	0.146	0.071197387	1.055027519
TCGA-FU-A3EO-01A-11R-A213-07	0.006374002	0	0.110250905	0.095387555	0	0.114229617	0	0.04106272	0.129558309	0.039191136	0	0.048729647	0.028541947	0.003423346	0.002572403	0.141742815	0.082105545	0.085434839	0.062179385	0	0.002867171	0.00634866	0.007	0.253239199	0.978826803
TCGA-C5-A2M2-01A-21R-A18M-07	0.070934133	0	0.072867787	0.318942305	0	0.118093738	0	0.110144548	0.108053852	0	0	0.023785924	0.013428425	0	0.010831192	0.03125666	0	0.044114022	0	0.06524943	0	0.012297985	0.027	0.173661577	1.049962877
TCGA-HM-A3JJ-01A-21R-A21T-07	0.067922075	0	0.11571673	0.082409712	0	0.084251697	0.010631725	0.081379157	0.050214568	0	0	0.040605491	0.006091864	0.006781941	0.154867159	0.055169582	0.112943132	0.039678397	0.09133677	0	0	0	0.006	0.267876087	0.97782344
TCGA-C5-A0TN-01A-21R-A14Y-07	0	0	0.014260582	0.102197436	0	0.07376557	0	0.040882074	0.054991011	0	0.02161044	0.057374734	0	0.287417875	0.09943698	0.090898818	0	0.072972968	0	0.082327524	0.001204223	0.000659764	0.011	0.215860105	1.014474967
TCGA-C5-A907-01A-11R-A37O-07	0	0	0.051125296	0.186592507	0	0.04300394	0.035501299	0.141560828	0.030647245	0.029539231	0	0.13080834	0	0.045225092	0.111175455	0.079139188	0	0.022483717	0.045454645	0	0	0.047743216	0.081	0.10854133	1.067101668
TCGA-C5-A7X8-01A-11R-A36F-07	0.145964341	0	0.377357458	0.077522018	0	0.104730404	0	0.02529379	0.069184261	0	0	0.059461815	0.009586554	0.014314347	0.004075582	0.025344952	0.014639841	0.008477177	0.058946565	0	0	0.005100896	0	0.545068132	0.841532594
TCGA-EX-A1H6-01B-11R-A22U-07	0.223773959	0	0.230695757	0.092776821	0	0.118732099	0	0.027771291	0.069288102	0	0	0.093586145	0.008068644	0.017562536	0.013654221	0.022341083	0	0.020716299	0.06078485	0	0	0.000248192	0.001	0.495298333	0.870631253
TCGA-C5-A7X5-01A-11R-A36F-07	0.020019428	0	0.055178777	0.070641287	0	0.013890959	0.028839356	0.104484918	0.007278437	0	0	0.018977816	0.03943994	0.239066445	0.014039765	0.156638149	0	0.207320359	0	0.021191791	0.002992573	0	0.019	0.195593157	1.013980282
TCGA-FU-A3YQ-01A-11R-A22U-07	0.018721555	0	0.26492641	0.113882127	0	0.045559949	0.015382263	0.043483825	0.065785669	0	0	0.025805637	0	0.059117538	0.136247979	0.066863568	0.096097023	0	0	0.036061485	0	0.012064972	0.003	0.396860769	0.921081307
TCGA-VS-A8QC-01A-11R-A37O-07	0.000786912	0	0.108840932	0.100888715	0	0.080756828	0.006793498	0.032234433	0.149542167	0	0.007554747	0.048875506	0	0.235352866	0.062813685	0.109937491	0.02000628	0	0.035615939	0	0	0	0.031	0.167338425	1.022839288
TCGA-FU-A2QG-01A-11R-A18M-07	0	0	0.017244075	0.255373277	0	0.008682743	0.110341805	0.058683093	0	0	0	0.145410842	0.010913654	0.095116976	0.088182044	0.006614759	0.02145132	0.040023798	0.137994451	0	0.003967163	0	0.017	0.199771041	1.021712497
TCGA-MA-AA42-01A-12R-A38B-07	0.021573722	0	0.055101868	0.346385979	0	0	0.16197925	0.085272168	0.025349864	0.035164344	0	0.024431941	0.000519841	0.019983462	0.056676105	0.081756078	0.048881196	0.001411117	0.035513067	0	0	0	0.026	0.173928543	1.030169871
TCGA-IR-A3LB-01A-11R-A24H-07	0.173591706	0	0.045068561	0.111808907	0	0.176178018	0	0.038604822	0.077447316	0	0	0.016097252	0.003967559	0.1441325	0.066926591	0.114260449	0	0.024127149	0.003573429	0.004215742	0	0	0.006	0.281781703	0.973808447
TCGA-DG-A2KJ-01A-11R-A32Y-07	0.053637868	0.007622376	0.120878562	0.110623475	0	0	0.048592625	0.070446226	0.068158417	0	0.037134805	0.058952543	0	0.120773667	0.03625791	0.127550186	0.016665874	0.01679724	0.095600918	0	0	0.010307308	0.006	0.293670981	0.961420404
TCGA-ZJ-AAXD-01A-21R-A42T-07	0.108507778	0	0.097320865	0.101853525	0	0.277003126	0	0.036034667	0.100534635	0	0.033131448	0.009434756	0.027119015	0.03999412	0.018294777	0	0.061477605	0.042857073	0	0.022255382	0.004498681	0.019682546	0.006	0.26266643	0.986432787
TCGA-HM-A6W2-01A-21R-A33Z-07	0.082389507	0	0.223790138	0.1188928	0	0.056594938	0.078321835	0.0752422	0.022449047	0	0	0.040617296	0.031412065	0.006376834	0.062887384	0.14708665	0.014263	0	0.02998232	0	0.000637535	0.009056451	0.002	0.423523942	0.905694387
TCGA-DS-A1OB-01A-11R-A14Y-07	0.04956532	0	0.128998132	0.061911774	0	0.157367464	0.012919078	0.089066391	0.01280532	0	0	0.010873893	0.016561374	0.140860805	0.064597949	0.20381703	0.024458323	0.012110128	0	0	0.009926255	0.004160763	0.006	0.284352161	0.968137677
TCGA-EK-A2RN-01A-12R-A213-07	0	0.000223361	0.048851783	0.149128983	0	0.043957057	0.046629761	0.126583694	0.01798443	0	0	0.046107627	0.19528759	0	0.066348214	0.050848466	0.066003857	0.081485603	0.014623247	0	0.045936326	0	0.115	0.089080621	1.045235985
TCGA-VS-A9UY-01A-11R-A42T-07	0.006183118	0	0.098736105	0.155029806	0	0.055022196	0.020647986	0.044124963	0.084342441	0	0.033294627	0.043798525	0	0.204077584	0.095400539	0.0608597	0	0.031543532	0	0.048703963	0	0.018234914	0.03	0.171057747	1.023931323
TCGA-LP-A5U3-01A-11R-A28H-07	0	0.013035761	0.027328661	0.169536666	0	0.028695458	0.008564659	0.085879073	0.053157704	0.019550377	0	0.083128915	0.024313503	0.042549827	0.16475003	0.066462685	0.139221715	0.013437878	0.058130987	0	0	0.002256101	0.032	0.165576468	1.029349177
TCGA-Q1-A73Q-01A-21R-A32P-07	0.056995448	0	0.209906218	0.0623615	0	0.122411258	0.030147588	0.076352815	0.068332074	0	0.003453346	0	0.011357691	0.050186786	0.033221572	0.025864954	0.148291869	0.03406024	0.029303022	0.027375084	0.00017635	0.010202186	0.004	0.382783576	0.924473937
TCGA-LP-A4AW-01A-11R-A24H-07	0	0.012072735	0.10071691	0.095051361	0	0.097356427	0	0.08103389	0.025328668	0.010023619	0	0.016317028	0	0.230229527	0.022115275	0.143892802	0.068641846	0.040572498	0.010085174	0.038201692	0.001611263	0.006749287	0.028	0.171841922	1.017421386
TCGA-JW-A69B-01A-11R-A32P-07	0	0	0.1860595	0.032019347	0	0.083695259	0	0.018253889	0.091719484	0.00402808	0	0	0	0.260118795	0.019091034	0.265834209	0	0.001655731	0.027115291	0	0	0.010409381	0.006	0.262553404	0.988138932
TCGA-Q1-A5R3-01A-11R-A28H-07	0.083210664	0	0.066330035	0.173077589	0	0	0.045903917	0.12003615	0.055660264	0	0.009570688	0.05312178	0.001746307	0.168212557	0.027600898	0.044175086	0	0.080671306	0.070682759	0	0	0	0.007	0.246643376	0.984656744
TCGA-DS-A7WF-01A-11R-A352-07	0.071919298	0	0.044245941	0.080426152	0	0.121795817	0.035069628	0.120662537	0.049477149	0	0.03561821	0.00226786	0	0.068671621	0.220299843	0.048895173	0.040224333	0.004836852	0.055589588	0	0	0	0.051	0.136712187	1.052175065
TCGA-VS-A8Q9-01A-12R-A37O-07	0.001999697	0.002866635	0.043155513	0.335032727	0	0	0.013126997	0.100064041	0.158017075	0	0	0.096313014	0.027533334	0.022629928	0.132077676	0.028476152	0.007989276	0.002801914	0	0	0.027916023	0	0.053	0.134981997	1.080542233
TCGA-EK-A2RL-01A-11R-A18M-07	0.239600648	0	0.124565722	0.123417814	0	0.275785624	0	0.014681182	0.129374593	0	0	0.00942712	0.004643823	0	0.012473389	0.0038912	0	0.005079687	0	0.012282384	0	0.044776815	0.005	0.322988137	0.976162406
TCGA-FU-A3HY-01A-11R-A21T-07	0	0	0.004210341	0.0082696	0	0.139459986	0.032891156	0.028036284	0.04737141	0	0	0.053910631	0	0.519028303	0	0	0.022557225	0.096451318	0.001695586	0.004263327	0.003501346	0.038353486	0.006	0.305428548	0.987266732
TCGA-C5-A7CG-01A-11R-A32P-07	0.061718125	0	0.067754407	0.358428749	0	0	0.090055373	0.099414538	0.058603679	0	0.024270484	0	0.00473907	0.018528646	0.124505823	0.036604317	0.035923847	0	0.019452941	0	0	0	0.009	0.235996668	1.008449635
TCGA-VS-A94W-01A-12R-A37O-07	0.004812176	0.005081884	0.017724085	0.140515923	0	0.077337173	0.038866975	0.128345312	0.171133008	0	0.002029148	0	0	0.084281034	0.216233237	0.040998611	0.059865754	0	0.011529216	0.001246465	0	0	0.075	0.112637413	1.079694795
TCGA-FU-A3TX-01A-11R-A22U-07	0	0	0.051472328	0.260512961	0	0.050497342	0	0.155784653	0.055960376	0	0	0.002259347	0.005693045	0.121038818	0.103812063	0.014119853	0.165940122	0	0	0.012909093	0	0	0.057	0.13099626	1.046892843
TCGA-DR-A0ZM-01A-12R-A10U-07	0.025076429	0	0.045407654	0.201159042	0	0	0.04201772	0.093386736	0.101411653	0	0	0.081246545	0	0.052267629	0.206060611	0.033119896	0.020768049	0	0.090723553	0	0	0.007354483	0.021	0.182159437	1.037311396
TCGA-EK-A2H0-01A-11R-A180-07	0	0	0.014224637	0.039403514	0	0.033291021	0.008076441	0.086951342	0.066438893	0	0.070125918	0.056564256	0	0.094620429	0.040761469	0.1948443	0.068783359	0.174868152	0.037787553	0	0.008310827	0.004947889	0.011	0.215403072	1.000189315
TCGA-EA-A3HR-01A-11R-A213-07	0.007210573	0	0.009252658	0.049160896	0	0.207954628	0	0.04010734	0.086395353	0	0	0.08319488	0.039334498	0.036836232	0.077539404	0.050185291	0.220947391	0.002025728	0.079256071	0	0	0.010599056	0.129	0.077955735	1.052616389
TCGA-EA-A5O9-01A-11R-A28H-07	0	0	0.013930534	0.212103967	0	0.031307567	0.14087193	0.076497864	0.067272258	0	0.010492891	0.000281457	0.005981472	0	0.04599642	0.092395184	0.058444863	0.1914103	0.045918694	0	0	0.007094599	0.04	0.154403454	1.029936749
TCGA-IR-A3LF-01A-21R-A22U-07	0.144380996	0	0.03271636	0.129815441	0	0.209213833	0	0.131455445	0.078042235	0	0	0.036016658	0	0.070354349	0.109304322	0.023339714	0.015839086	0	0.016349964	0	0	0.003171599	0.011	0.217759158	1.017014618
TCGA-VS-A950-01A-11R-A42T-07	0.019304658	0	0.25369067	0.053996786	0	0.009750439	0.015028877	0.067152123	0.03078882	0	0	0.052678605	0	0.232718614	0.039745668	0.108511739	0.004243371	0.016258285	0	0.070270595	0	0.025860752	0.003	0.392269623	0.923539897
TCGA-EA-A439-01A-11R-A24H-07	0.077953648	0	0.051114838	0.210427278	0	0.006982337	0.044531522	0.164762988	0.029340848	0	0.068171727	0	0.00485952	0.03523984	0.14014462	0.057233235	0.040544222	0.042607373	0.026086004	0	0	0	0.021	0.180985169	1.025603447
TCGA-EA-A5FO-01A-21R-A28H-07	0	0	0.0081974	0.407532611	0	0.037823494	0.101203619	0.0892409	0.049971863	0	0.019245845	0	0.012436699	0.034734822	0.065437463	0.007398251	0.048879607	0.089382309	0.028515116	0	0	0	0.12	0.081731176	1.091304435
TCGA-VS-A9V4-01A-12R-A42T-07	0	0	0.068904448	0.097704209	0	0.137401361	0.057469063	0.027310038	0.063376331	0	0.003987336	0.00042425	0	0.107134054	0.004508943	0.032765888	0.012203327	0.002035885	0	0.263200968	0.0465323	0.075041601	0.061	0.125720426	1.051814337
TCGA-DG-A2KM-01A-11R-A180-07	0.027679459	0	0.076016915	0.37533725	0	0	0.161459278	0.038731453	0.031229754	0	0.027899182	0	0.010474159	0.090330325	0.064973656	0.068469541	0.018514478	0	0.008884551	0	0	0	0.016	0.207497161	1.012267175
TCGA-JX-A3PZ-01A-11R-A32Y-07	0	0	0.019246638	0.143339534	0	0.019984013	0.033557572	0.070911629	0.010288342	0	0	0.085826245	0	0.163121419	0.097243326	0.106030127	0.159097225	0.041446475	0	0.049907454	0	0	0.005	0.324917001	0.953129168
TCGA-EA-A3HS-01A-11R-A213-07	0	0.004783163	0.068061753	0.076248643	0	0.053907481	0.057507688	0.085963325	0.09324835	0.006860596	0.052827837	0.01894448	0	0.211132703	0.154620662	0.055220682	0.005343688	0.015845689	0.039483259	0	0	0	0.061	0.12642481	1.046160975
TCGA-C5-A1MK-01A-11R-A14Y-07	0.01402	0	0.005939218	0.116210759	0	0.235941478	0.028957942	0.107364724	0.013987402	0	0.014933589	0	0.026240137	0.106999838	0.198182298	0.080910388	0	0.039940587	0	0.006504953	0	0.003866687	0.02	0.191918849	1.034394688
TCGA-ZJ-A8QQ-01A-11R-A37O-07	0.001332171	0	0.054734014	0.062977036	0	0.054913055	0	0.072040714	0.049984143	0	0.034649775	0.072331632	0	0.191528956	0.076358277	0.150524717	0.030842556	0.116848549	0	0.015408414	0.003021625	0.012504365	0.021	0.180895645	1.019350184
TCGA-VS-A94X-01A-11R-A38B-07	0	0	0.079739754	0.132315676	0	0.104901699	0.017589354	0.123992709	0.060545725	0	0.058186564	0.03541556	0.007497771	0.038685594	0.147489006	0.040138814	0	0.132992161	0.020509614	0	0	0	0.051	0.137476951	1.057934144
TCGA-ZJ-AAXU-01A-11R-A42T-07	0.099759202	0	0.3507494	0.182194253	0	0.001235939	0.053024346	0.0836154	0.065796855	0	0	0.003467317	0.007976981	0.019888067	0.057905548	0.01612198	0.017057099	0.02622506	0.011616726	0	0	0.003365828	0.001	0.499058389	0.870382655
TCGA-C5-A7CK-01A-11R-A32P-07	0.208777457	0	0.338476459	0.045147814	0	0.106843688	0	0	0.016914312	0	0	0.04394543	0.012944731	0.092590144	0.014814702	0.007561714	0	0.012711734	0.084923042	0	0.003863068	0.010485706	0	0.540040757	0.843888268
TCGA-ZJ-AB0H-01A-11R-A42T-07	0	0.001255933	0.148913175	0.174891632	0	0.044562233	0.03637488	0.07233824	0.108500752	0	0.005325005	0	0.007515517	0.061288039	0.096462774	0.067968847	0.048718871	0.097345666	0.021234235	0	0	0.007304201	0.008	0.240471594	0.991306354
TCGA-C5-A2LZ-01A-11R-A213-07	0.038139513	0	0.134038658	0.165897525	0	0.050079357	0.021783569	0.078635014	0.072075739	0	0.006617816	0.08340767	0.016078348	0.048888963	0.083779938	0.007406001	0.054849895	0.030473589	0.1056078	0	0.002240607	0	0.006	0.267513182	0.978509341
TCGA-VS-A957-01A-11R-A42T-07	0	0	0.055474387	0.119293618	0	0.040127907	0	0.070487848	0.139424319	0	0.014966444	0.053875649	0.002318408	0.187515417	0.04647993	0.047524252	0.026129063	0.183286514	0	0.013096244	0	0	0.055	0.132929473	1.045274321
TCGA-VS-A8EH-01A-11R-A36F-07	0	0.029307745	0.012766157	0.002324333	0	0.023209622	0	0.038261257	0.120780576	0.012295335	0	0.133652696	0.022707901	0.074494554	0	0.060643029	0.283804006	0.033115239	0.152637549	0	0	0	0.02	0.187815244	1.008305307
TCGA-VS-A8EJ-01A-11R-A37O-07	0	0.002316965	0.224227575	0.138248451	0	0.121810529	0.024371826	0.04027721	0.159838129	0	0	0.049646787	0.005986828	0.094236877	0.051982556	0.052159602	0.017629993	0	0.012291566	0	0	0.004975105	0.005	0.320428815	0.960882336
TCGA-C5-A1BE-01B-11R-A13Y-07	0.013267566	0	0.028303989	0.147673646	0	0.058825778	0.078133392	0.072365233	0.082799227	0	0.038435233	0	0	0.164358039	0.172582952	0.10205333	0.035056897	0	0	0	0.006144719	0	0.036	0.163424787	1.033834369
TCGA-ZX-AA5X-01A-11R-A42T-07	0.090176609	0	0.037453596	0.0325247	0	0.214501974	0	0.023638197	0.063638042	0	0	0.066264287	0.014996945	0.019510165	0.092477253	0.11845618	0.061965793	0.036779692	0.111457018	0	0	0.016159549	0.02	0.187537607	1.004920105
TCGA-DG-A2KL-01A-11R-A180-07	0.010053887	0	0.01917483	0.082336907	0	0.219681122	0.029295697	0.014140469	0.009826282	0	0.011935046	0.003868239	0	0.170126001	0.087468643	0.090862546	0.167531438	0.04846792	0.029636765	0	0	0.005594208	0.009	0.231494895	0.991761081
TCGA-MU-A8JM-01A-11R-A36F-07	0	0.053669188	0	0.097006739	0	0.167518531	0.06543612	0.005553791	0.01989389	0	0	0.155026307	0.006887807	0.085016034	0.013198845	0.019874642	0.150328041	0.071766255	0.070903571	0.010815394	0	0.007104846	0.132	0.077141177	1.062077832
TCGA-IR-A3LC-01A-11R-A213-07	0.04031242	0	0.028484323	0.040629985	0	0.12763557	0.000136983	0.039571072	0.055299133	0	0.126389682	0.075994689	0	0.135679751	0.033644094	0.150199328	0	0.038756922	0.107266047	0	0	0	0.109	0.094912678	1.051636889
TCGA-JW-A5VJ-01A-11R-A28H-07	0.077506841	0	0.115097316	0.089724463	0	0.034717982	0.007640742	0.153653919	0.038096424	0	0	0.027593605	0	0.135760694	0.10764377	0.081083053	0.024964151	0.057462173	0.048710421	0	0	0.000344447	0.006	0.277275655	0.972531129
TCGA-MU-A51Y-01A-11R-A26T-07	0	0.005362162	0.026915917	0.19355064	0	0.082269537	0.005598231	0.079270297	0.107067078	0	0	0.001846223	0.006962982	0.049282599	0.194838481	0.092599611	0.055383706	0.025446702	0.07080487	0	0	0.002800965	0.031	0.168318117	1.037050687
TCGA-MA-AA41-01A-11R-A38B-07	0	0.013310922	0.02155623	0.248507392	0	0	0.04915745	0.080427145	0.063441863	0	0	0.049191911	0.002216341	0.091440678	0.179087234	0.069769773	0.087126914	0	0.044766146	0	0	0	0.006	0.313406213	0.963581272
TCGA-VS-A9UO-01A-11R-A42T-07	0.015217314	0	0.23138411	0.214710835	0	0	0.007395619	0.103184032	0.21245556	0.010863418	0.043461891	0.032867405	0	0.006722965	0.029528122	0	0	0.072950236	0.019258492	0	0	0	0.006	0.292550702	0.990371029
TCGA-C5-A3HE-01A-21R-A22U-07	0.054778362	0	0.109724284	0.183733543	0	0	0.086797361	0.039746912	0.046874283	0.00622378	0	0.126318107	0	0.011663675	0.043197949	0.047325662	0.014450543	0.004524779	0.160643532	0	0	0.063997229	0.006	0.263660372	0.981305178
TCGA-C5-A2LT-01A-11R-A18M-07	0	0	0.086156508	0.266296614	0	0.113845416	0.11686216	0.047658679	0.028147398	0	0.0746381	0.007998282	0.003696415	0.083890139	0.047880921	0.066602094	0	0.033584332	0.022441123	0	0	0.00030182	0.044	0.148211891	1.040187752
TCGA-EK-A2PM-01A-11R-A18M-07	0	0	0.009051202	0.136379686	0	0	0	0.158599458	0	0	0.058689027	0	0.026828515	0.289017079	0.045475649	0.111721668	0	0.056724136	0	0.105472756	0.001057116	0.000983708	0.233	0.044620802	1.08657574
TCGA-C5-A1MQ-01A-11R-A14Y-07	0.038898528	0	0.275745388	0.134311428	0	0	0.035132319	0.069728382	0.06724147	0	0	0.027374653	0	0.106136559	0.062257568	0.109824258	0.016985926	0.008148882	0.035726543	0	0	0.012488097	0.001	0.449677799	0.892831997
TCGA-C5-A1M7-01A-11R-A13Y-07	0	0.100048875	0.177717323	0.029853176	0	0.132606901	0.070125243	0.073232682	0.026160454	0	0.086480479	0	0.009848787	0.075599129	0.073113361	0	0.016981928	0.046183742	0.017201331	0.034960829	0	0.02988576	0.004	0.38858439	0.921951247
TCGA-EA-A5ZE-01A-11R-A28H-07	0.00374961	0.002492933	0.101636726	0.114882871	0	0.027512996	0.008912691	0.067860321	0.100025858	0	0	0.044431094	0.024990967	0	0.112022813	0.168008362	0.149061713	0.009314284	0.06509676	0	0	0	0.023	0.17780422	1.008679557
TCGA-VS-A94Z-01A-11R-A38B-07	0.025977763	0	0.093056344	0.323463751	0	0	0.145849517	0.104785919	0.029749126	0.055307568	0	0.025398335	0	0	0.041096846	0.07992096	0.032016353	0.006468528	0.025087576	0	0	0.011821414	0.016	0.204978196	1.018543766
TCGA-VS-A9UC-01A-11R-A42T-07	0.007769642	0	0.04809046	0.255427008	0	0.030980766	0.119479485	0.116756613	0.00823626	0	0.00834305	0.039094276	0	0.040036812	0.082523597	0.118555457	0	0.063678808	0.034874451	0	0	0.026153314	0.048	0.141550083	1.036387744
TCGA-C5-A1BN-01B-11R-A14Y-07	0	0	0.149561094	0.004996221	0	0.050545276	0.021094309	0.023826299	0.014497674	0	0	0.13960682	0	0.333030159	0.041598029	0.078075708	0	0.076344883	0	0.064675736	0.002147792	0	0.006	0.30342989	0.972910151
TCGA-EA-A43B-01A-81R-A32Y-07	0.023924817	0	0.137742721	0.201138977	0	0	0.078712232	0.114358789	0.034413634	0	0.014059866	0.027011882	0	0.136039872	0.117203711	0.033206512	0.010356251	0.006128978	0.05545577	0	0	0.010245988	0.007	0.249992998	0.986786389
TCGA-DS-A1OA-01A-11R-A14Y-07	0.021596136	0	0.088702081	0.179343616	0	0.060575216	0.035198383	0.080500997	0.075734987	0	0	0.035793451	0	0.073571737	0.173858747	0.052112447	0.06028113	0	0.062731072	0	0	0	0.032	0.165242131	1.029895229
TCGA-MY-A5BE-01A-21R-A26T-07	0.005872516	0	0.096996635	0.34573589	0	0	0.110217877	0.093297502	0.076326968	0	0.029319984	0	0	0.024286091	0.105854947	0.045059675	0.036373163	0	0.030658753	0	0	0	0.01	0.221456913	1.012674328
TCGA-EK-A2RC-01A-11R-A18M-07	0.002168892	0	0.059294417	0.243409209	0	0.180085042	0.071237694	0.049235996	0.092560672	0	0	0.008806701	0.027711869	0.017003181	0.072601146	0.031059832	0.017302711	0.079826183	0.039685469	0	0	0.008010986	0.081	0.107684435	1.064232935
TCGA-VS-A8EB-01A-11R-A36F-07	0	0.006840175	0.007459593	0.119617764	0	0.03445888	0	0.096617202	0.116837695	0.002056849	0	0.26856906	0	0.052810412	0.107962396	0.036613729	0.134448045	0	0	0.015708199	0	0	0.005	0.317996857	0.983638029
TCGA-MY-A5BF-01A-11R-A26T-07	0.006727428	0	0.011246748	0.284172726	0	0.134813912	0.096596129	0.071034797	0.025287591	0	0.010257551	0.003071348	0.009293614	0.087501058	0.105226708	0.044215737	0.059715147	0.00027059	0.045876011	0	0	0.004692908	0.01	0.222056508	1.006811875
TCGA-ZJ-AB0I-01A-11R-A42T-07	0	0	0.005851275	0.179047997	0	0	0	0.08356709	0.062539158	0	0	0.146091722	0	0.246052681	0.063058998	0.057703653	0	0.076714675	0	0.079372752	0	0	0.001	0.453333976	0.892698539
TCGA-JW-A5VK-01A-11R-A28H-07	0.002597069	0.009763045	0.146667836	0.050258426	0	0.049233588	0.030108986	0.100546551	0.059405955	0	0.024964724	0	0.015734793	0.069616191	0	0.100297991	0.08374522	0.052262264	0	0.180663527	0	0.024133836	0.006	0.261360539	0.976773025
TCGA-UC-A7PG-06A-11R-A42S-07	0.018887516	0.038412552	0.073566051	0.226380009	0	0	0.009136272	0.119896687	0.090425772	0	0	0.094859928	3.78E-05	0.026097856	0.117793573	0.056732855	0.08742607	0	0.02712257	0	0	0.013224484	0.01	0.219652511	1.008227672
TCGA-C5-A8XI-01A-11R-A37O-07	0.008356115	0.00514143	0.122808121	0.322477261	0	0.009035857	0.016490704	0.10580889	0.093667324	0	0.067638937	0	0.003718323	0.103906534	0.05831172	0.02053818	0.006218581	0.032411854	0	0.023470168	0	0	0.016	0.204100326	1.022792087
TCGA-EK-A2RB-01A-11R-A18M-07	0	0.018147119	0.018383818	0.205570574	0	0	0.029028809	0.088858283	0.05740866	0.020416245	0	0.175850886	0	0.029006343	0.018429722	0.074177105	0.021193141	0.119690229	0.123839066	0	0	0	0.009	0.231031967	1.008184575
TCGA-IR-A3LK-01A-12R-A213-07	0.012006735	0	0.03682873	0.131866882	0	0.066235956	0.087632506	0.094617621	0	0	0	0.068502703	0.021350586	0.034907374	0.17028542	0.119455551	0.057221385	0	0	0.074370329	0.024718222	0	0.014	0.211558647	1.008310836
TCGA-BI-A0VR-01A-11R-A10U-07	0.01692223	0	0.176938837	0.21342358	0	0.059221414	0.047741959	0.08937529	0.0310654	0	0.045366338	0.021501476	0.02066039	0.041201454	0.104636794	0.032868975	0.036210157	0.02039499	0.042470716	0	0	0	0.006	0.308286197	0.963164293
TCGA-VS-A9UP-01A-11R-A42T-07	0.146484928	0	0.396377386	0.114340582	0	0.114655193	0	0.019152607	0.043603962	0	0	0.04282677	0.009694111	0.050108964	0.002912799	0.011115868	0	0.011091231	0.033947408	0	0	0.003688193	0	0.529209853	0.855965603
TCGA-C5-A2M1-01A-11R-A18M-07	0.02346347	0	0.041616078	0.223114219	0	0.109762392	0.125399431	0.104919027	0.018281524	0	0	0.038774267	0.008450776	0	0.088426955	0.115872024	0.023236365	0.006941681	0.067052647	0	0.004689144	0	0.016	0.207969826	1.007877807
TCGA-EA-A1QS-01A-61R-A22U-07	0.033918334	0	0.110718454	0.047619386	0	0.215113411	0.006958954	0.035723036	0.05245296	0	0	0.030514433	0.00742023	0.078125889	0.041759595	0.13344395	0.119827004	0	0.085421637	0	0	0.000982727	0.01	0.229324237	0.985773944
TCGA-C5-A7CO-01A-11R-A352-07	0	0	0.005840391	0.287654056	0	0	0.036927919	0.154626334	0.110778733	0	0.030870839	0.023473852	0.038243751	0.052781108	0.065407493	0.049903585	0.050667692	0.054892301	0.037931947	0	0	0	0.08	0.109408413	1.064597209
TCGA-VS-A959-01A-11R-A42T-07	0.002108229	0.021949769	0.216768168	0.138728045	0	0.094831933	0	0.11191765	0.110337444	0	0	0.025677268	0.004038234	0.055958817	0.061757402	0.0875936	0.010322917	0.018099275	0.030941892	0	0	0.008969358	0.005	0.361926292	0.938235498
TCGA-VS-A9UB-01A-22R-A42T-07	0.017752498	0	0.017120354	0.170457815	0	0.131148302	0.066665278	0.060245107	0.053849565	0	0.044344326	0.048345945	0.015695461	0.026805908	0.141644714	0.106488883	0.03556602	0.025132449	0.033410909	0	0	0.005326465	0.013	0.213214177	1.01123477
TCGA-FU-A40J-01A-11R-A24H-07	0.093185057	0	0.10843451	0.31207166	0	0.02485391	0	0.024791251	0.048479231	0	0	0.070677736	0	0.007748558	0	0.023433144	0.056956417	0.059117582	0.06946657	0	0.01168898	0.089095396	0.006	0.297188238	0.968291988
TCGA-C5-A3HL-01A-11R-A213-07	0.056638993	0	0.193299632	0.115492807	0	0.140638749	0.005299438	0.054253811	0.004650661	0	0.046203863	0.033392823	0.003644158	0.075176378	0.095002351	0.044105918	0.044067617	0.026463019	0.058389723	0	0	0.003280059	0.005	0.350937458	0.940729851
TCGA-C5-A1BI-01B-11R-A13Y-07	0.02377603	0	0.114330854	0.166682179	0	0.027771002	0.119059801	0.083034468	0.030204695	0	0.005482362	0.033181561	0.008009071	0.101792978	0.093782628	0.0676989	0.050531688	0	0.064968527	0	0	0.009693257	0.009	0.236303792	0.985676505
TCGA-ZJ-AAX4-01A-11R-A42T-07	0	0.011797487	0.057002521	0.153413788	0	0.079790635	0.006385056	0.090245515	0.088212345	0	0	0.032376732	0.001336284	0.235631465	0.082937737	0.103538665	0.034511352	0	0.021762228	0	0	0.001058189	0.038	0.157970208	1.029833755
TCGA-EK-A3GK-01A-11R-A213-07	0	0	0.044293808	0.178442356	0	0.12719098	0.024289666	0.102569493	0.123561479	0	0.012380342	0.049411413	0	0.069885554	0.088660742	0.052464855	0	0.066171633	0.060677677	0	0	0	0.113	0.090809899	1.071445571
TCGA-VS-A9V2-01A-11R-A42T-07	0.019031923	0	0.026015428	0.115087432	0	0.070342638	0	0.074805775	0.103069134	0	0	0.120052997	0	0.064945163	0.115181428	0.051447971	0.10340422	0.008754803	0.120467623	0	0	0.007393466	0.067	0.118329273	1.045129166
TCGA-HM-A3JK-01A-11R-A32Y-07	0	0.011485085	0.11642722	0.097167721	0	0.074089251	0.011927285	0.039940256	0.080598349	0	0	0.027263629	0.002156469	0.21211665	0.057127585	0.121228754	0.067962908	0	0.080508841	0	0	0	0.016	0.204005934	0.999815744
TCGA-C5-A1M9-01A-11R-A13Y-07	0.002664191	0	0.002007992	0.289591449	0	0.049228543	0.101343744	0.077489877	0.003950649	0	0	0.074667165	0.026454533	0.117973956	0.104867809	0.088708283	0.002740327	0.021866483	0	0.036445	0	0	0.021	0.181475581	1.030615251
TCGA-UC-A7PI-01A-11R-A42S-07	0.066776108	0	0.070928437	0.156413691	0	0.177314932	0	0.121256553	0.086584739	0	0	0.033365781	0	0.035371518	0.090191259	0.092427046	0.036427964	0.018453552	0.01448842	0	0	0	0.026	0.174117829	1.030137257
TCGA-BI-A20A-01A-11R-A14Y-07	0.026342578	0	0.053059356	0.196123276	0	0.10853118	0.002723572	0.078878393	0.097275207	0	0	0.010081893	0.007971504	0.031263749	0.176500539	0.056962708	0.103149307	0.010913388	0.04022335	0	0	0	0.048	0.142288132	1.045900339
TCGA-Q1-A73O-01A-11R-A32P-07	0.001371555	0	0.108246168	0.26662536	0	0.015713953	0.088485038	0.067008235	0.034128663	0	0.104884242	0.002377433	0.002853171	0.028542475	0.161464509	0.0456518	0.006433043	0.027080171	0.039134182	0	0	0	0.02	0.189334324	1.030995997
TCGA-ZJ-A8QR-01A-11R-A37O-07	0.116431834	0	0.129662479	0.021907854	0	0.078891543	0	0	0.081255754	0	0	0.179546985	0.003496549	0.154817896	0.037020295	0.031749754	0	0.074759543	0.058586941	0	0.007090878	0.024781695	0.005	0.316827624	0.959480991
TCGA-ZJ-AAX8-01A-11R-A42T-07	0	0	0.075108248	0.239212547	0	0.014438847	0.030047105	0.101027505	0.124385317	0	0.004309408	0.013767396	0.012562992	0.06204686	0.085810068	0.067829239	0.045572142	0.048739437	0.075142888	0	0	0	0.046	0.143580153	1.033600374
TCGA-MA-AA3Z-01A-11R-A38B-07	0.179569825	0	0.047824291	0.293326318	0	0	0.091369123	0.104576071	0.018755032	0	0	0.060937672	0.015795833	0.003696814	0.086197737	0.027884186	0.00371114	0.021676265	0.044679695	0	0	0	0.002	0.430916623	0.90440583
TCGA-C5-A7UI-01A-11R-A36F-07	0	0.025101075	0.128763593	0.155411815	0	0	0.059780569	0.115913962	0.029254675	0.036062729	0	0.08695564	0.000463233	0.031736826	0.051755845	0.046515094	0.010434434	0.11754055	0.095236818	0	0	0.009073139	0.007	0.254556925	0.984179917
TCGA-EX-A3L1-01A-11R-A32Y-07	0	0.00131235	0.060645918	0.021598446	0	0.09126012	0	0.036056739	0.034582354	0	0	0.059461697	0	0.296302915	0.008925415	0	0	0.096811728	0	0.172094878	0.009228183	0.111719256	0.117	0.086605874	1.076878224
TCGA-VS-A9UU-01A-11R-A42T-07	0.007452541	0	0.291013668	0.159194163	0	0	0.010886925	0.08886859	0.132074396	0	0.027883555	0.009108917	0.007000737	0.067299532	0.079462547	0.005819992	0.015815655	0.050915126	0.012835504	0	0.001023301	0.033344853	0.003	0.401382948	0.92174283
TCGA-C5-A7UE-01A-11R-A33Z-07	0	0.11345831	0.042190921	0.127285165	0	0.151217543	0.024905763	0.043545922	0.09610733	0	0	0.063189954	0.050985741	0.045799909	0.012037877	0.029345265	0.028099094	0.094967091	0.070743066	0	0	0.006121048	0.01	0.222545311	0.995455088
TCGA-EA-A78R-01A-11R-A32P-07	0	0.056644651	0.044784755	0.134418758	0	0	0.030872272	0.113380732	0.022151992	0	0	0.061429912	0.012395622	0.077784543	0.191382291	0.070013979	0.011476165	0.112554129	0.04645029	0	0	0.014259909	0.006	0.314152118	0.966306109
TCGA-VS-A8QA-01A-11R-A37O-07	0.072986515	0	0.057222405	0.330504152	0	0.001907737	0.056376864	0.15100178	0.078101083	0	0	0.024982887	0.009777506	0.026013937	0.099941995	0.011381418	0.049356652	0.008327731	0.022117338	0	0	0	0.006	0.302114823	0.975677913
TCGA-C5-A1M8-01A-21R-A13Y-07	0.017758579	0	0.045212118	0.231129552	0	0.049597709	0.042533603	0.072584658	0.021804002	0	0	0.016416626	0	0.247632262	0.074015186	0.132975515	0.04102709	0	0.007313098	0	0	0	0.08	0.109651952	1.051674028
TCGA-EA-A1QT-01A-11R-A14Y-07	0.014327519	0	0.011615859	0.133384442	0	0.040051184	0.087041807	0.128556273	0.073053397	0	0	0.078454432	0.020420008	0.061593126	0.151822792	0.108002243	0.040441141	0.002555975	0.044699385	0	0	0.003980418	0.009	0.231737368	0.9999561
TCGA-JW-A5VH-01A-11R-A28H-07	0	0	0.00468353	0.168126152	0	0.129144516	0	0.026293337	0.022168546	0	0.043242666	0	0	0.373579383	0.054173215	0.07526941	0	0	0	0.083232433	0	0.02008681	0.099	0.099367166	1.076621572
TCGA-HM-A6W2-06A-22R-A33Z-07	0.042023921	0	0.058960051	0.04818665	0	0.044215328	0	0	0.026238467	0	0	0.014222128	0.020984677	0.484030145	0.020925349	0.190060794	0	0	0	0.050152492	0	0	0.005	0.344555418	0.966996571
TCGA-WL-A834-01A-11R-A352-07	0.000787559	0.016464372	0.033582027	0.088607458	0	0.04648321	0.008557836	0.019382393	0.033647086	0	0	0	0	0.209142059	0.099871613	0.081842834	0.23825156	0	0.107992099	0	0.015387893	0	0.065	0.119642808	1.039029195
TCGA-Q1-A73S-01A-11R-A33Z-07	0.068170215	0	0.037160652	0.10202143	0	0.068727695	0.02632253	0.088215602	0.013136152	0	0	0.012134892	0.03326054	0.201125556	0.006152785	0.219849303	0	0.116853198	0	0.001194731	0	0.00567472	0.048	0.141379168	1.030902678
TCGA-VS-A9V0-01A-11R-A42T-07	0	0.008692169	0.042198948	0.175399027	0	0.26768269	0	0.043379525	0.093198021	0	0	0.001603647	0.026697554	0.195474709	0.001807809	0	0	0	0	0.109353288	0	0.034512614	0.265	0.036490451	1.099489861
TCGA-LP-A5U2-01A-11R-A28H-07	0.020982595	0	0.036626818	0.410679305	0	0	0.143255319	0.09928347	0.052134199	0	0.004489966	0	0.003715348	0.008225839	0.113745979	0.043154016	0.063707146	0	0	0	0	0	0.03	0.170857098	1.04658232
TCGA-DS-A7WH-01A-22R-A352-07	0.142007233	0	0.147479535	0.049290266	0	0.172969935	0.065874542	0	0	0	0.087595894	0	0.000498298	0.163702566	0	0.03679345	0	0.07452853	0	0.040315762	0	0.018943989	0.004	0.377388175	0.927547456
TCGA-EX-A8YF-01A-11R-A37O-07	0.127120441	0	0.327317724	0.244446724	0	0.007984405	0.048152827	0.061913332	0.048091869	0	0.010376746	0.009456485	0	0	0.030246675	0.059043448	0.004041812	0.015854438	0	0	0	0.005953076	0	0.531696504	0.848441233
TCGA-C5-A2LX-01A-11R-A18M-07	0.027267943	0	0.090565644	0.228984648	0	0	0.057404935	0.137745734	0.099735417	0.007316977	0	0.073358838	0.007671624	0.076921002	0.049314165	0.019569329	0.073565053	0	0.049988232	0	0	0.000590459	0.02	0.190618866	1.018683794
TCGA-DS-A5RQ-01A-11R-A28H-07	0	0	0.022618491	0.162550205	0	0.117360307	0	0.100215181	0.047524482	0	0	0.045419228	0.019413558	0.070290492	0.136060556	0.084111179	0.085332308	0.02799432	0.07187425	0	0.009235442	0	0.033	0.16468473	1.025478922
TCGA-EA-A3Y4-01A-51R-A24H-07	0	0.048891335	0.038742595	0.388712012	0	0	0.136397076	0.14771488	0.090797428	0.006000678	0.004891032	0	0.000203141	0.018084097	0.04377598	0.043731358	0.008690613	0.003882003	0	0.019485772	0	0	0.01	0.21829995	1.02936096
TCGA-EA-A3QD-01A-32R-A22U-07	0.071386087	0	0.105980907	0.207296209	0	0	0.092858084	0.102394333	0.062875189	0.04612398	0	0.025133797	0	0.034060902	0.106486061	0.072285877	0.025761937	0	0.037728076	0	0	0.009628562	0.006	0.271248315	0.979132805
TCGA-C5-A7CL-01A-11R-A32P-07	0.013466828	0	0.028059685	0.02637538	0	0.158272032	0	0.080671506	0.002808856	0	0.039903743	0.010734716	0.000731098	0.124922312	0.019516062	0.05461075	0	0.222707188	0	0.197585254	0	0.019634591	0.13	0.077600657	1.072162955
TCGA-VS-A8EC-01A-11R-A36F-07	0	0.086940559	0.030764405	0.196115856	0	0.037323463	0.072928667	0.016398907	0.101635588	0	0.01884652	0	0.011005094	0.254421516	0	0.035242562	0.01066771	0.100010153	0	0.015775097	0.000397739	0.011526165	0.048	0.14235988	1.033457739
TCGA-VS-A9UH-01A-11R-A42T-07	0.021683178	0	0.09649336	0.183096672	0	0.003277382	0.092029494	0.097390424	0.030643788	0	0.060437088	0.000303957	0	0.098551303	0.124422578	0.143766742	0.008906471	0.015361123	0.013398548	0	0	0.010237893	0.017	0.201088298	1.006466123
TCGA-EK-A3GJ-01A-21R-A213-07	0	0.007146385	0.014641322	0.188266882	0	0.122251252	0.159098708	0.100914974	0	0	0.059858121	0.008846417	0.00911523	0.032388349	0.144498758	0.112660605	0.028836624	0.011476373	0	0	0	0	0.007	0.259088631	0.991092163
TCGA-ZJ-A8QO-01A-11R-A37O-07	0	0.000139707	0.079808019	0.134247273	0	0.13553286	0.028372394	0.082108366	0.135025797	0	0.010873105	0	0	0.23479562	0.071019431	0.016605025	0	0.062771496	0.008700907	0	0	0	0.044	0.148060217	1.040953185
TCGA-EK-A2RE-01A-11R-A18M-07	0	0.021640719	0.008043549	0	0	0.231948681	0	0.018901255	0.002949164	0	0.061406543	0	0.007009716	0.32058355	0	0.007337964	0	0.062514513	0	0.237162005	0.010504114	0.009998227	0.119	0.084203095	1.086888962
TCGA-VS-A9UM-01A-11R-A42T-07	0	0	0.095641527	0.175891689	0	0.06344048	0.079436314	0.067429717	0.085257099	0	0.042154066	0.011579573	0	0.047934004	0.107005491	0.129304156	0.007195507	0.013098158	0.066777852	0	0	0.007854368	0.038	0.157811628	1.023981805
TCGA-EA-A3HU-01A-11R-A213-07	0.124737319	0	0.112236713	0.121440185	0	0.060750546	0.0825534	0.065012926	0.004574265	0.067595118	0.05328845	0.04609148	0	0.01969358	0.11351042	0.043441883	0.011023745	0.005322018	0.068727951	0	0	0	0.005	0.325673796	0.956284361
TCGA-IR-A3LL-01A-11R-A213-07	0.019060069	0	0.008289377	0.323625987	0	0	0.12481183	0.101047102	0.030100429	0	0.015502826	0.026878836	0.008229402	0.03192814	0.127415955	0.085474055	0.024792229	0.006063279	0.062739983	0	0	0.0040405	0.01	0.228653024	1.005647606
TCGA-UC-A7PG-01A-11R-A42S-07	0.01498184	0	0.108459481	0.160313334	0	0.093973684	0.006728935	0.122234568	0.047988939	0	0.009316542	0.0137244	0.000790856	0.082454573	0.077971826	0.036604386	0.106310626	0.05898952	0	0.038625621	0.007169525	0.013361343	0.011	0.21707239	0.998390037
TCGA-HG-A2PA-01A-11R-A213-07	0.013118013	0	0.102265025	0.313289832	0	0.05296805	0.042752205	0.052384321	0.032454855	0	0.042541873	0.025067938	0.033199455	0.05429717	0.051297028	0.002901976	0.03146365	0.07970252	0.067697991	0	0.002598099	0	0.02	0.188284037	1.018969672
TCGA-Q1-A5R2-01A-11R-A28H-07	0.013185565	0	0.098981569	0.207556427	0	0	0.109329055	0.081053279	0.025915047	0	0	0.049487639	0.009574229	0.031869534	0.106355844	0.098664641	0.00824825	0.087529576	0.065556471	0	0	0.006692875	0.017	0.202198212	1.005767766
TCGA-HM-A4S6-01A-11R-A26T-07	0.150514979	0	0.056549121	0.122004627	0	0.126627347	0	0.062032705	0.101679033	0	0	0.060981704	0.00719879	0.171122329	0.056651518	0.02980891	0.033629908	0	0.021199029	0	0	0	0.006	0.295013296	0.968312399
TCGA-LP-A4AX-01A-12R-A24H-07	0	0.002672681	0.091000757	0.354598218	0	0	0.143931674	0.08300079	0.012923935	0	0.019005625	0.005404849	0.010514316	0.058015645	0.091262486	0.058003294	0.014369716	0.028320805	0.017922775	0	0	0.009052434	0.031	0.168438216	1.030972048
TCGA-EA-A5ZF-01A-11R-A28H-07	0.099579526	0	0.134375209	0.030095617	0	0.126110251	0	0.033242144	8.25E-05	0	0	0.03603293	0.001399144	0.194481962	0.014175791	0.127285629	0.022249034	0.136347884	0.034384309	0	0	0.01015808	0.006	0.305370108	0.959936952
TCGA-FU-A3HZ-01A-11R-A213-07	0.008324233	0	0.005105286	0.351604866	0	0	0.131047692	0.120385871	0.000661916	0	0.081194534	0.016881256	0.001330316	0.153433001	0.045748701	0.065784045	0.00909126	0.003618023	0	0.00292048	0.00286852	0	0.01	0.225716674	1.015042038
TCGA-Q1-A6DW-01A-11R-A32P-07	0.041767976	0	0.095415163	0.054069728	0	0.280564018	0.021722951	0.05828073	0	0	0.070705969	0.034616123	0.001084215	0.066922888	0.048666924	0.068454749	0.033139205	0.075053268	0.049448796	0	0	8.73E-05	0.017	0.202098574	1.004583465
TCGA-VS-A9V3-01A-11R-A42T-07	0.074450485	0	0.035117114	0.014366252	0	0.309146216	0	0.083066886	0.066400934	0	0.011867475	0.029246014	0.010415281	0.062273215	0.121326586	0.092509273	0.000805928	0.016932752	0.07207559	0	0	0	0.054	0.134665078	1.040607849
TCGA-C5-A7X3-01A-11R-A352-07	0	0.039596151	0.190086718	0.125392342	0	0.092555402	0.013657448	0.063377516	0.119717054	0	0	0.073588942	0	0.048494077	0.043619207	0.134101743	0.002231022	0.004896323	0.042110688	0	0	0.006575367	0.005	0.330584212	0.951661746
TCGA-RA-A741-01A-11R-A33Z-07	0.031581367	0	0.197966296	0.151514996	0	0.063893924	0.030505659	0.048176567	0.120698036	0	0	0.032485877	0.002308423	0.016842174	0.068505534	0.08060105	0.058852159	0.013272096	0.078078035	0	0	0.004717805	0.005	0.345254061	0.942771026
TCGA-VS-A9U7-01A-11R-A42T-07	0	0.055934569	0.094388767	0.16114937	0	0	0.047074894	0.088306957	0.090898935	0	0.03863349	0.02427077	0.01089196	0.069451943	0.165945053	0.095429479	0.042112065	0.015511748	0	0	0	0	0.008	0.238438038	0.996909229
TCGA-IR-A3LH-01A-21R-A213-07	0.030953924	0	0.066944126	0.158858932	0	0.031299072	0.124658277	0.059705398	0.041003378	0	0.038045578	0	0	0.161164176	0.106926822	0.123337472	0.019520277	0	0.026364667	0	0	0.011217899	0.016	0.206297789	1.000346093
TCGA-EK-A3GN-01A-11R-A213-07	0	0.079593372	0.034608481	0.04053153	0	0.208859529	0	0.027205708	0.002280857	0	0.023447162	0.006235179	0	0.172860283	0.035250173	0	0.157400423	0.077993598	0	0.045415356	0.066094663	0.022223687	0.081	0.107810397	1.036376455
TCGA-VS-A9UQ-01A-21R-A42T-07	0.161519701	0	0.219258626	0.131154936	0	0.136544936	0	0.02449746	0.139390179	0	0	0.044785322	0.026854657	0.028704402	0.01629426	0.024741122	0.002805858	0.004740842	0.035073398	0	0	0.003634303	0.002	0.434109339	0.905977433
TCGA-Q1-A73R-01A-11R-A33Z-07	0.00328172	0	0.052551187	0	0	0.312067106	0	0.063525573	0.003151182	0.035297597	0	0.16830235	0	0.13098315	0.151254201	0	0.011324226	0.035266221	0.031608632	0	0	0.001386854	0.04	0.152915038	1.056529856
TCGA-MA-AA3X-01A-22R-A42S-07	0.072677805	0	0.046647334	0.012273578	0	0.006391037	0	0.05272357	0.056574996	0.008882979	0	0	0	0.545253422	0.018410101	0.089759105	0	0.06619496	0.020035964	0	0.004175151	0	0.006	0.270040087	1.012816186
TCGA-EA-A6QX-01A-12R-A33Z-07	0	0.003928235	0.218117491	0.162939119	0	0.038999692	0.035304593	0.067441026	0.156853753	0.001323352	0.045953685	0	0.022286894	0.042009058	0.043306189	0.055623792	0	0.080979572	0.020789258	0	0.000283938	0.003860351	0.005	0.327216916	0.955299082
TCGA-VS-A94Y-01A-11R-A38B-07	0.00019407	0	0.004675264	0.04790093	0	0.190418321	0	0	0.039464341	0	0	0.113035628	0	0.302604889	0.032252109	0.062638682	0	0.024689894	0	0.182125872	0	0	0.001	0.524052447	0.850938314
TCGA-C5-A7XC-01A-11R-A38B-07	0.019518063	0	0.102681282	0.07322896	0	0.161336548	0.045755185	0	0.033776527	0	0.035016192	0.131434551	0.019885477	0.078166253	0.031301585	0.04960871	0.017568012	0.028186896	0.160096929	0	0	0.012438829	0.026	0.174398784	1.017231359
TCGA-LP-A4AU-01A-32R-A32Y-07	0	0	0.172117324	0.266580589	0	0	0.050705247	0.143544208	0.008812639	0	0.036218091	0.004160629	0	0.022262952	0.051353193	0.043144242	0	0.148973673	0.01353518	0	0	0.038592034	0.006	0.272154413	0.982843006
TCGA-C5-A8YT-01A-11R-A37O-07	0.013263392	0	0.009653023	0.110032654	0	0.03989898	0	0.013504008	0.105185827	0	0.283205013	0.139228195	0.010296223	0.068520664	0.00437365	0.060770305	0.010945644	0.007974934	0.116088721	0	0	0.007058768	0.003	0.414923423	0.932003648
TCGA-VS-A953-01A-11R-A38B-07	0	0	0.00973857	0.281911322	0	0	0.066460886	0.146759025	0	0	0	0.069720144	0.006043036	0.051371099	0.110196582	0.077378783	0.035322031	0	0	0.141347562	0	0.00375096	0.008	0.242046202	1.003865975
TCGA-EK-A2R9-01A-11R-A18M-07	0	0	0.01540849	0.256975761	0	0.040466571	0.037277964	0.100576249	0.089132991	0	0	0.042069945	0.00545626	0.027507531	0.15664038	0.040844123	0.151582548	0	0.036061187	0	0	0	0.065	0.120059672	1.05903386
TCGA-EA-A3HQ-01A-11R-A213-07	0.000436773	0	0.013529542	0.118283761	0	0.165734064	0.015581751	0.050772367	0.062980955	0	0	0.019860254	0.02795951	0.018358292	0.147792343	0.097275802	0.172467736	0.012796498	0.050298495	0	0.021266428	0.004605428	0.085	0.10503235	1.047810255
TCGA-EA-A410-01A-11R-A32Y-07	0.029054485	0	0.03159727	0.340526999	0	0	0.040220365	0.050806633	0.051857503	0	0.021415635	0.007100108	0.003286817	0.287511567	0.090708085	0.045914533	0	0	0	0	0	0	0.049	0.140362165	1.052245593
TCGA-DS-A1OC-01A-11R-A14Y-07	0	0	0.092190098	0.215360073	0	0.039853501	0.071450312	0.108406215	0.027801221	0.019695695	0.05363652	0	0	0.193143282	0.092154964	0.067939597	0.010044622	0	0.0083239	0	0	0	0.04	0.152877202	1.033653075
TCGA-C5-A1BF-01B-11R-A13Y-07	0	0	0.071681981	0.085284008	0	0.192507019	0	0.029333212	0.087568847	0	0.041700638	0.098127795	0.062704786	0.05759338	0.036397288	0.063445055	0.019743609	0.052779009	0	0.088965058	0	0.012168316	0.065	0.120690882	1.046420027
TCGA-MY-A913-01A-11R-A37O-07	0.015498688	0.003420896	0.086584389	0.091320449	0	0.090083362	0.044619068	0.061496319	0.036545813	0	0.023128544	0.022609575	0	0.172760122	0.116135607	0.114377384	0	0.087793532	0	0	0.011642318	0.021983932	0.038	0.159030671	1.026935848
TCGA-MA-AA3W-01A-11R-A38B-07	0.02690812	0	0.031782816	0.236441555	0	0.16589478	0.048991437	0.091431376	0.03451778	0	0	0.028436599	0	0.026150581	0.11477152	0.0455664	0.088098714	0	0.061008322	0	0	0	0.065	0.119653744	1.054261065
TCGA-VS-A952-01A-11R-A38B-07	0.026486068	0	0.288399924	0.042547722	0	0.262003005	0	0.032428279	0.15423157	0	0	0.017819845	0	0.070364261	0.013631524	0.019632158	0.02007665	0.034610998	0.017767996	0	0	0	0.003	0.392671543	0.929421529
TCGA-DS-A1OD-01A-11R-A14Y-07	0.060520258	0	0.068804591	0.26828978	0	0.089898735	0.044969849	0.0905251	0.07658331	0	0	0.077420613	0.01916423	0.01690033	0.0745671	0.018644263	0.031928292	0	0.061783549	0	0	0	0.02	0.188617121	1.029959281
TCGA-EK-A2PI-01A-11R-A18M-07	0	0	0.034919819	0.047426163	0	0.045676213	0	0.167075562	0.089811173	0	0.026216057	0.058975256	0.040722088	0.061276582	0.037706035	0.058683619	0.167164697	0.090831421	0.073515316	0	0	0	0.073	0.11343262	1.034502378
TCGA-C5-A1M5-01A-11R-A13Y-07	0.026470571	0	0.09762199	0.16919372	0	0.113123789	0.025408619	0.067237505	0.114806601	0	0.005133318	0	0	0.062623357	0.151124552	0.045169103	0.051415274	0.015317179	0.055354423	0	0	0	0.021	0.183866504	1.021848632
TCGA-C5-A1MP-01A-11R-A14Y-07	0.051038244	0	0.194507802	0.149830684	0	0.083712958	0.01635088	0.032404949	0.085734679	0	0	0.005252459	0.005320752	0.048786902	0.062479719	0.064643829	0.147646911	0	0.042277719	0	0	0.010011513	0.004	0.37724715	0.926833661
TCGA-JX-A3Q0-01A-11R-A32Y-07	0.022364895	0	0.056434111	0.157308058	0	0.117483211	0.034465725	0.100511879	0.079059523	0	0.014224427	0.007160931	0.018922637	0.083639163	0.140876009	0.079235231	0.022461209	0.045630307	0	0	0.020222684	0	0.025	0.175407376	1.026570074
TCGA-EK-A2PL-01A-11R-A18M-07	0	0	0.01726033	0.315070512	0	0	0.047665951	0.128863555	0.096463033	0	0	0.084928519	0.009117791	0.02254739	0.07970622	0.040916555	0.013068131	0.07805875	0.062374572	0	0	0.003958692	0.101	0.097815288	1.081822358
TCGA-FU-A3TQ-01A-11R-A22U-07	0.003740666	0.042166891	0.067015785	0.08483709	0	0.188964926	0.007281271	0.042737102	0.085730262	0	0	0.013096552	0.002843875	0.094830467	0.091625698	0.118654539	0.059441235	0.067020532	0	0.015039406	0	0.014973704	0.028	0.172381564	1.017059691
TCGA-EK-A2R7-01A-11R-A18M-07	0.0259834	0	0.194642414	0.207586004	0	0.028957363	0.039991983	0.095655999	0.033058141	0	0	0.067556489	0.003218127	0.032566535	0.097589861	0.082369915	0.017216796	0	0.0624804	0	0	0.011126574	0.005	0.323267335	0.955911604
TCGA-EK-A2PK-01A-11R-A18M-07	0	0.007757078	0.138144626	0.120303411	0	0.033233416	0.033224335	0.054931939	0.040959444	0.009462379	0	0.393295302	0	0.020872224	0.017855673	0.039782058	0.009730357	0.020697311	0.038604483	0	0	0.021145964	0.02	0.1909892	1.096810671
TCGA-VS-A8EK-01A-12R-A37O-07	0	0	0.20862711	0.071758301	0	0.025380517	0	0.053458289	0.108522021	0	0.016385858	0.036157026	0	0.07284635	0.057211044	0.113314804	0.003937843	0.112622118	0.08217044	0	0.007366465	0.030241813	0.005	0.325781537	0.949722526
TCGA-2W-A8YY-01A-11R-A37O-07	0.025094436	0	0.090390477	0.086367709	0	0.182792104	0	0.0735742	0.028163452	0	0	0.029432448	0	0.255252264	0.10627868	0.112003857	0.003039708	0	0.007610667	0	0	0	0.032	0.165818436	1.028825796
TCGA-EA-A50E-01A-21R-A26T-07	0	0.011647665	0.042301549	0.086796523	0	0.058007243	0.020942093	0.063480815	0.005626318	0	0	0.020565455	0	0.298822349	0.143478094	0.194129698	0.003212786	0	0.023860107	0	0.000903685	0.026225619	0.122	0.080635152	1.078183314
TCGA-EA-A5ZD-01A-11R-A28H-07	0	0.011178465	0.017430897	0.086001796	0	0.094165289	0.063203522	0.054608495	0.094126945	0	0	0.019900478	0.070526001	0	0.143418149	0.083942903	0.122999177	0.032167236	0.097394187	0	0	0.008936459	0.038	0.159222682	1.019464122
TCGA-EK-A2H1-01A-11R-A180-07	0.005842671	0	0.041229213	0.047221818	0	0.119271549	0.042070599	0.033883934	0.020535817	0	0.002396746	0.050644522	0	0.12808886	0.124078215	0.100800417	0.00303248	0.022260807	0	0.250680666	0.007961686	0	0.159	0.064855383	1.091377974
TCGA-VS-AA62-01A-11R-A42T-07	0.021839625	0	0.076091487	0.223913173	0	0.0570667	0.137572848	0.090464877	0.045716831	0	0.031052586	0.004003262	0	0.109274839	0.106508542	0.067755438	0.022373647	0	0	0	0	0.006366143	0.036	0.162219524	1.028810961
TCGA-MY-A5BD-01A-11R-A26T-07	0.086006011	0	0.089727666	0.246975594	0	0.039779382	0	0.198127541	0.022962956	0	0.003434202	0.068036049	0.014050342	0.024628109	0.023266948	0.002572924	0.094364522	0.034420241	0.051647516	0	0	0	0.007	0.243113039	0.998442785
TCGA-EX-A69L-01A-11R-A32P-07	0	0.032576942	0.12466474	0.246534589	0	0.065400353	0.075560555	0.111021671	0.033090858	0.01748353	0	0	0.004080806	0.037437518	0.16865268	0.02656761	0.041361111	0.006999019	0.007620579	0	0.000947439	0	0.009	0.231423412	1.009196059
TCGA-DS-A0VK-01A-21R-A10U-07	0.01083886	0.00245181	0.031716274	0.172782179	0	0.067425569	0.023851462	0.109666678	0.02404238	0	0	0	0	0.118841938	0.185214824	0.092669675	0.103946181	0.001509732	0.05504244	0	0	0	0.079	0.110224509	1.053682354
TCGA-UC-A7PD-01A-11R-A352-07	0.00740192	0.006938038	0.095805717	0.050403911	0	0.279045572	0	0.003842616	0.047143565	0	0.122064107	0	0.008139146	0.148111337	0.069445892	0.016713259	0.000904328	0.044281625	0	0.093068704	0.006480038	0.000210224	0.04	0.154376074	1.030596971
TCGA-EK-A3GM-01A-11R-A213-07	0	0.007222634	0.083932447	0.047670332	0	0.26599147	0	0.011950262	0.157467975	0	0	0.189411039	0.00618898	0.067226015	0.039063913	0.027350376	0	0.060995003	0	0.033003946	0.002525607	0	0.014	0.211886081	1.028654683
TCGA-VS-A8QF-01A-21R-A37O-07	0.01153123	0.022431325	0.098845102	0.104627031	0	0.111225106	0	0.067764846	0.123607633	0	0	0.027397894	0.005416151	0.101180606	0.151081161	0.122544993	0.026220295	0.00976347	0	0.005875216	0	0.010487939	0.021	0.181752307	1.021645764
TCGA-EK-A2RK-01A-11R-A18M-07	0.016596091	0	0.015959402	0.173183619	0	0	0.030635427	0.082032365	0.073189007	0.027642738	0	0.108469246	0.005176837	0.038384019	0.17123607	0.002974935	0.123488106	0.004935718	0.11822178	0	0.007874638	0	0.003	0.403208683	0.918303225
TCGA-C5-A1M6-01A-11R-A13Y-07	0.20532325	0	0.184776247	0.047378425	0	0.056565192	0	0.005466397	0	0	0	0.018108641	0	0.342968862	0.003555659	0	0	0.087278608	0	0.048578719	0	0	0.003	0.414061244	0.918321289
TCGA-JW-A5VG-01A-11R-A28H-07	0	0	0.036095177	0.238246945	0	0.066775552	0	0.043557911	0.027911287	0	0.10181098	0.070148906	0.000596921	0.0161377	0.119094896	0.119321724	0	0.139513718	0.020788282	0	0	0	0.02	0.189274198	1.038859327
TCGA-VS-A8EI-01A-11R-A37O-07	0	0.058101672	0.085096124	0.247552192	0	0	0	0.100308486	0.092894471	0	0	0.110458015	0.013344532	0.081382177	0.122202937	0	0.021882191	0	0.05939187	0	0.006782981	0.000602351	0.017	0.198349772	1.023894523
TCGA-VS-A9UT-01A-11R-A42T-07	0.027654694	0	0.119006117	0.266010208	0	0	0.055066748	0.099602792	0.037560704	0	0	0.035570032	0	0.145406481	0.086903526	0.109742744	0.012644921	0	0	0	0	0.004831033	0.007	0.252640936	0.987826025
TCGA-Q1-A5R1-01A-11R-A28H-07	0.209727062	0	0.17927366	0.098243873	0	0.163891117	0	0.050304403	0.055992248	0	0	0.033257494	0.003998854	0.013799001	0.030408921	0.043020134	0.033658615	0.040526017	0.0438986	0	0	0	0.002	0.427765228	0.906781207
TCGA-VS-A8EG-01A-11R-A36F-07	0	0	0.107009555	0.137594067	0	0.197169103	0	0.04505927	0.164897088	0	0.012836975	0.002370127	0.003464092	0.021225147	0.031829374	0.04979854	0.038238978	0.128894524	0.04271098	0	0	0.01690218	0.036	0.162822988	1.031862422
TCGA-DS-A0VM-01A-11R-A10U-07	0.034213215	0	0.032414688	0.09779693	0	0.087954866	0.006142066	0.056330607	0.058881348	0	0	0.088418691	0.008330371	0.035202707	0.091893742	0.083695216	0.070457789	0.15559579	0.092671974	0	0	0	0.026	0.174318877	1.018969479
TCGA-FU-A57G-01A-11R-A26T-07	0.068279618	0	0.011092256	0	0	0.288337822	0	0.080737994	0	0	0	0.02131448	0	0.284468319	0.07422875	0.101239928	0.002877196	0.016093641	0	0.02583568	0	0.025494315	0.053	0.135193011	1.044129368
TCGA-EA-A4BA-01A-21R-A26T-07	0	0.028766607	0	0.026414426	0	0.245970504	0	0.068456948	0.010517055	0	0	0.053337153	0	0.448967192	0.00112338	0.055617483	0	0.017192723	0.04363653	0	0	0	0.101	0.098052305	1.084523204
TCGA-DS-A0VN-01A-21R-A10U-07	0.011401596	0	0.008634467	0.309918115	0	0	0.175228845	0.064559769	0	0	0.01676526	0.060433167	0.013378826	0.068992417	0.115152937	0.090533913	0.036093397	0.00545069	0.014911387	0	0	0.008545215	0.011	0.215531941	1.01159154
TCGA-PN-A8MA-01A-11R-A36F-07	0.053416362	0	0.173286253	0.299371987	0	0	0.084345188	0.1062514	0.014234884	0	0.005680545	0	0.002426369	0.047967494	0.087266115	0.069369408	0.053887081	0	0.002496914	0	0	0	0.005	0.323052789	0.957230776
TCGA-DG-A2KK-01A-11R-A180-07	0.033059484	0	0.07014696	0.173683769	0	0.231638603	0	0.096219233	0.031244529	0	0	0.016480456	0	0.07900047	0.110364805	0.07753738	0.042100636	0.020959217	0	0	0	0.01756446	0.028	0.172335445	1.030147149
TCGA-FU-A5XV-01A-11R-A28H-07	0.205072771	0	0.132932122	0.041881957	0	0.192039024	0.053030121	0.046023087	0.014628658	0	0	0.038383774	0.010971354	0.068399547	0.019315145	0.017765054	0.045719847	0.034365531	0.072800303	0	0.003022009	0.003649697	0.002	0.430094973	0.902372812
TCGA-C5-A1MF-01A-11R-A13Y-07	0	0.065531714	0.216347885	0.133233048	0	0	0.048199671	0.094937924	0.138589105	0.057494391	0	0.035286223	0	0.074092794	0.040577592	0.036834715	0.002488191	0.026241585	0.030145163	0	0	0	0.004	0.384467991	0.928049152
TCGA-VS-A9UI-01A-11R-A42T-07	0	0	0.08000348	0.217936292	0	0.013228516	0	0.117087151	0.110032845	0	0.039862001	0.003792747	0.002759877	0.056063871	0.194258986	0.055234297	0.04965065	0.023400767	0.029945789	0	0	0.006742731	0.045	0.144731226	1.052823932
TCGA-EK-A2RJ-01A-11R-A18M-07	0.015014309	0	0.100768454	0.366448828	0	0	0.097414745	0.114369687	0	0	0.028513653	0.058510052	0	0.021647138	0.067910819	0.092772107	0.011138448	0.011308553	0	0	0	0.014183208	0.02	0.189832436	1.031889326
TCGA-C5-A8XK-01A-11R-A37O-07	0	0	0.04258285	0.126601784	0	0.02084966	0.00888292	0.063309481	0.08598163	0	0.029794655	0.015023183	0	0.247176397	0.09496271	0.161520466	0	0.013905057	0	0.045838009	0	0.043571198	0.107	0.096107341	1.058999978
TCGA-C5-A8ZZ-01A-11R-A37O-07	0.029911828	0	0.094552953	0.019313152	0	0.07179045	0	0.042711963	0.079335206	0	0	0.012565125	0	0.230491873	0.031462919	0.242403998	0	0.008861722	0.13659881	0	0	0	0.03	0.170984506	1.018531375
TCGA-VS-A9UZ-01A-11R-A42T-07	0.154232187	0	0.396280001	0.069933131	0	0.063114606	0	0.068932185	0.064348138	0	0.001264467	0.018121627	0.011389625	0.061366885	0.050413344	0.028224261	0	0.012379542	0	0	0	0	0	0.548334968	0.841486976
TCGA-R2-A69V-01A-11R-A32P-07	0.050060299	0	0.043770229	0.263975094	0	0	0.10134651	0.070587447	0.030339875	0	0	0.020775228	0.01102925	0.057355868	0.129162103	0.091486447	0.069039339	0	0.050382505	0	0	0.010689806	0.017	0.200494564	1.005748312
TCGA-C5-A7CH-01A-11R-A33Z-07	0	0	0.04775823	0.050373073	0	0.033019469	0.026658909	0.068506603	0.034769452	0	0	0.015179265	0	0.42110725	0.058981878	0.087543649	0.008526188	0.078245923	0	0.059466934	0	0.009863179	0.04	0.154185601	1.053822043
TCGA-C5-A1BM-01A-11R-A13Y-07	0	0.030324592	0.071015672	0.086208056	0	0.118016963	0.006159362	0.106362509	0.027988139	0	0	0.01624942	0	0.03663105	0.208953451	0.091476501	0.124486961	0.010078469	0.053485128	0	0	0.012563727	0.039	0.157292626	1.034304087
TCGA-C5-A2LS-01A-22R-A22U-07	0.136544668	0	0.071609527	0.083175394	0	0.198686657	0	0.056929344	0.036052169	0	0	0.025159843	0.012193972	0.045848556	0.032421337	0	0.015919928	0.175535714	0	0.103068328	0	0.006854563	0.006	0.274885503	0.977718056
TCGA-IR-A3L7-01A-21R-A213-07	0.001339447	0	0.059360314	0.040256391	0	0.268624729	0	0.011993574	0.001880476	0	0.007088997	0.078696407	0.020170104	0.055940672	0.024422535	0.053660069	0.066144027	0.105436843	0.204985414	0	0	0	0.49	0.000739396	1.078489793
TCGA-C5-A8XH-01A-11R-A37O-07	0	0	0.028160103	0.103345085	0	0.09739239	0.006919332	0.076912297	0.092036348	0.005869316	0	0.074255437	0	0.19056461	0.156881171	0.108762404	0.008513308	0.036107874	0.014280325	0	0	0	0.047	0.142551519	1.048641713
TCGA-VS-A9V1-01A-11R-A42T-07	0.032121117	0	0.280992285	0.092690744	0	0.048957985	0	0.025012593	0.020143654	0	0.075829571	0	0	0.011826457	0.009003461	0	0	0.01542005	0	0.092946023	0	0.29505606	0.004	0.368684264	0.948475602
TCGA-VS-A9UD-01A-11R-A42T-07	0	0.020246023	0.077177592	0.217963397	0	0	0.133952504	0.067549146	0.067900491	0	0.013460695	0.025731171	0	0.057078911	0.113807064	0.091639245	0.03252047	0.018527414	0.062445876	0	0	0	0.021	0.182620192	1.013239093
TCGA-C5-A1MN-01A-11R-A14Y-07	0.000930735	0	0.012249886	0.020572111	0	0.138766086	0	0	0.004578416	0	0.120806687	0	0	0.282994189	0.085723764	0.070177281	0.010981594	0.044976649	0	0.171741735	0.02789284	0.007608027	0.007	0.258297596	0.995251286
TCGA-IR-A3LI-01A-11R-A32Y-07	0	0.046327969	0.047902991	0.149070454	0	0.071091818	0.007374716	0.020246587	0.063048545	0	0	0.061437098	0.046590613	0.079821385	0	0.035000203	0	0.281177421	0	0	0.079298604	0.011611596	0.62	-0.01009471	1.10240515
TCGA-C5-A8XJ-01A-11R-A37O-07	0.091768294	0	0.276982388	0.174968003	0	0.080188339	0.010763335	0.110748054	0.037409209	0	0	0.03462172	0.002460266	0.025457993	0.039720062	0.039049154	0.060208673	0	0.011069699	0	0	0.00458481	0.001	0.45024094	0.895912245
TCGA-VS-A954-01A-11R-A38B-07	0	0.039987252	0.175438289	0.189516513	0	0	0.020581497	0.145913455	0.068056288	0.000155956	0	0.043308642	0.001156678	0.064987511	0.105618342	0.084610629	0.010361314	0.016739412	0.03039445	0	0.000690563	0.002483208	0.006	0.310494132	0.962685562
TCGA-EK-A2PG-01A-11R-A18M-07	0	0.007515747	0.093154686	0.226808158	0	0	0.016872352	0.225782273	0.073125626	0	0	0.101840432	0.004214773	0.027022063	0.038371442	0.089435927	0.043421485	0.023703046	0.028164351	0	0	0.00056764	0.037	0.160308712	1.042596498
TCGA-FU-A23K-01A-11R-A16R-07	0.011156834	0	0.274622234	0.140562819	0	0	0.096791976	0.108114116	0.090468558	0.019968383	0	0.007987349	0	0.033276065	0.059074914	0.062360715	0.048183435	0.010855565	0.034735303	0	0	0.001841734	0.003	0.403162012	0.91770878
TCGA-C5-A2LV-01A-11R-A18M-07	0	0	0.050607149	0.081861546	0	0.054551331	0.03945075	0.012604286	0.093939522	0	0.044651076	0.011673536	0	0.288855338	0.075906544	0.07713422	0.122810615	0	0.0263645	0	0.019589587	0	0.101	0.097910823	1.052008459
TCGA-DS-A3LQ-01A-21R-A21T-07	0.106816313	0	0.143378999	0.065636486	0	0	0.038980312	0.043437163	0.044157555	0	0.013654823	0	0	0.127865374	0.084120775	0.27042508	0.030754322	0	0.028228823	0	0	0.002543974	0.005	0.345149059	0.942472685
TCGA-C5-A1BL-01A-11R-A13Y-07	0.006958905	0	0.052876002	0.33939689	0	0	0.073091809	0.071341677	0.036991843	0	0	0.019899208	0	0.135893743	0.113411048	0.076521897	0.02255815	0.018664976	0.032393852	0	0	0	0.057	0.13109907	1.046711831
TCGA-EK-A2RA-01A-11R-A18M-07	0.016188714	0	0.011519344	0.138546966	0	0.085361916	0.010148374	0.151397767	0.043657616	0.033200278	0	0.111916452	0.009112022	0.013799383	0.181510894	0.00611964	0.078438456	0.007968476	0.099770316	0	0.001343384	0	0.006	0.273438484	0.992871615
TCGA-IR-A3LA-01A-11R-A22U-07	0.021607162	0	0.030727547	0.226411871	0	0.197487441	0.072394365	0.113964789	0.032490438	0	0.00723418	0	0	0.043920441	0.06221325	0.16311511	0.019433907	0	0.008999497	0	0	0	0.115	0.089373811	1.070252932
TCGA-C5-A7CJ-01A-11R-A32P-07	0.054429763	0	0.056014858	0.1122941	0	0.249302964	0.004445228	0.034878105	0.046470542	0	0.009694189	0.037605331	0.010526443	0.058780567	0.062393885	0.042216817	0.088996432	0.04641974	0	0.065395338	0	0.020135698	0.038	0.159223881	1.023687469
TCGA-BI-A0VS-01A-11R-A10U-07	0.164888779	0	0.096634039	0.092999112	0	0.027654693	0.121411544	0	0.02984604	0	0.023093757	0	0	0.209197295	0.081771176	0.078516687	0.031027892	0	0.018780545	0	0.024178442	0	0.004	0.366942744	0.931566501
TCGA-EA-A44S-01A-12R-A26T-07	0	0.017943673	0.047976531	0.193920937	0	0	0.026825105	0.077406315	0.113903883	0.018063054	0	0.034103577	0	0.219853229	0.051350319	0.12842222	0.029146497	0	0.04108466	0	0	0	0.058	0.130317039	1.038936845
TCGA-C5-A901-01A-11R-A37O-07	0.005646003	0.001715451	0.172748198	0.097162452	0	0.119177512	0	0.045380068	0.053753141	0	0.043823043	0.008159974	0.003668171	0.193214825	0.03090068	0.099155381	0.01876165	0.060401409	0	0.043041602	0	0.00329044	0.006	0.276817044	0.972820122
TCGA-VS-A9UL-01A-11R-A42T-07	0.084833972	0	0.131239925	0.147705974	0	0.036652508	0	0.097344226	0.061999057	0	0	0.064108548	0.014389164	0.112647506	0.178288037	0.019453281	0	0.004499932	0.046837869	0	0	0	0.006	0.26332986	0.990876608
TCGA-EK-A2R8-01A-21R-A18M-07	0.011910784	0	0.041855942	0.187866456	0	0.105540181	0.130503325	0.077913413	0.023966965	0	0.027789381	0.024140269	0	0.089135774	0.204884679	0	0.003130569	0.003550796	0.024563449	0	0	0.043248019	0.065	0.120816235	1.067323952
