# Supplementary material for: Single-cell transcriptomic analysis reveals CD8 + T cell heterogeneity and identifies a prognostic signature in cervical cancer
Source: BMC Cancer. 2025 Mar 18;25:498. doi: 10.1186/s12885-025-13901-x (PMC11916872; doi:10.1186/s12885-025-13901-x)
Supplement: Supplementary file 10 — Supplementary Material 10 [file 12885_2025_13901_MOESM10_ESM.csv]

Drug Molecule(Binding Affinity)	ITM2A	CCL5	TPM3	AMD1	SLC7A5	CD96	CLEC2D	FNBP1
Flavoxate	-7.3	-7.6	-7.2	-6.3	-10	-8.9	-6.2	-7.5
Norfloxacin	-7.6	-6.7	-6.9	-8.1	-9.7	-7.5	-8.3	-8.4
Sorafenib	-6.9	-7.2	-8.5	-9	-9.4	-7.9	-7.5	-8.1
Bupropion	-6.4	-7.8	-6.2	-6.3	-9.3	-7.3	-7.3	-8.8
Domperidone	-7.5	-7.2	-7.8	-6.3	-9.2	-6	-6.8	-7.8
Sunitinib	-7.2	-6.6	-7	-6	-9.2	-6.4	-7	-7.3
Sulfadoxine	-6.3	-7.8	-7.4	-7.7	-9	-8.3	-7.7	-6.6
Flecainide	-6.7	-7.3	-7.2	-7.2	-9	-6.4	-6.2	-7.5
Benzocaine	-6.4	-7.4	-7.1	-9.7	-8.8	-8.2	-6.1	-7.7
Phenacemide	-6.5	-6.9	-6.5	-7.2	-8.7	-7.4	-7.3	-7.3
Diphenidol	-6.6	-8.3	-7.6	-6.8	-8.6	-6.4	-6.5	-7.2
Proflavine	-6.8	-6.7	-6.8	-6.9	-8.6	-8.6	-7.9	-7.6
Trichlormethiazide	-7.4	-6.6	-6.3	-7	-8.6	-7.1	-6.1	-7.6
Glyburide	-6.5	-7.4	-7.3	-6.7	-8.5	-7.1	-6.1	-6.1
Bromodiphenhydramine	-6.1	-7.1	-6.2	-7.4	-8.5	-6.7	-7.5	-7.5
Levodopa	-6.8	-8	-7.7	-6.2	-8.4	-7.7	-6.7	-7.5
Irbesartan	-7.3	-6.4	-7.4	-7.8	-8.3	-7	-7.2	-6.7
Rescinnamine	-8.2	-8.5	-7.2	-7.1	-8.2	-7	-6.5	-7.6
Fluoxymesterone	-7.5	-8.4	-6	-7.1	-8.2	-6.7	-7.9	-6.5
Sulfoxone	-6.8	-7.1	-7.3	-6.6	-8.2	-6.9	-7.7	-7
Aspartic acid	-6.9	-6.7	-7.8	-6.9	-8.2	-9.3	-7.7	-6.2
Cilostazol	-6.8	-6.6	-6.1	-6.6	-8.2	-7.2	-7	-7.7
Nifedipine	-7.5	-7.2	-6.3	-7.6	-8.1	-6.5	-7	-6.2
Memantine	-7.8	-6.7	-6	-8.6	-8.1	-7.3	-6.3	-7.5
Fenofibrate	-6.4	-6.5	-7	-8.1	-8.1	-6.9	-6.1	-6.6
Bezafibrate	-7.8	-6.1	-6.6	-7.2	-8.1	-6.9	-6.1	-6.2
Benzylpenicillin	-7.7	-8	-6.9	-7.6	-8	-7.8	-7.3	-6
Capecitabine	-6	-6.3	-7.3	-6.8	-8	-7.2	-6.2	-7.4
Pimozide	-7.6	-6.2	-6.4	-7.7	-8	-6.9	-9.3	-7.1
Oxamniquine	-7.3	-6	-7.8	-7.4	-8	-6.7	-6.2	-6.5
Cyclacillin	-7.6	-7.1	-7.2	-7.3	-7.9	-6.7	-6.1	-7.3
Fluorometholone	-7.5	-6.9	-6	-8.6	-7.9	-6.3	-6.8	-7.1
Trimethaphan	-7.1	-6.7	-7.6	-7.2	-7.9	-7.6	-7.5	-7.8
Bepridil	-6.1	-6.5	-6.9	-7.4	-7.9	-7.7	-8.2	-8.5
Salsalate	-6.9	-6.5	-6.9	-7	-7.9	-8.3	-8.5	-8.6
Sertaconazole	-7.3	-6.4	-7.3	-6.8	-7.9	-6.9	-7.9	-7.2
Diphenylpyraline	-6.9	-8.1	-6.9	-7.3	-7.8	-8	-8	-7.9
Colistimethate	-6	-7.2	-6.8	-8.8	-7.8	-6.2	-6.2	-8.1
Dydrogesterone	-7.5	-6.6	-7.7	-6.8	-7.8	-9	-6.4	-6.7
Cinacalcet	-7.2	-6	-6.4	-6	-7.8	-6.3	-6.6	-7.1
Tolbutamide	-6.5	-8.2	-7	-9.3	-7.7	-6.3	-6.5	-7.4
Ciclopirox	-6.4	-7.9	-6.8	-7.1	-7.7	-7.6	-6.2	-7
Nelarabine	-6.2	-7.8	-7.2	-7.4	-7.7	-6.7	-7.1	-6
Desipramine	-6.2	-7.7	-7.3	-6.5	-7.7	-6	-7.9	-7.5
Papaverine	-7.1	-7.7	-7.8	-6.2	-7.7	-9.8	-8.3	-8.2
Podofilox	-6.1	-7.2	-6.5	-7.7	-7.7	-7.1	-6.7	-7.2
Cloxacillin	-8.4	-7.1	-7.4	-7.5	-7.7	-6.5	-7.4	-7.4
Moclobemide	-6.4	-7.1	-6.8	-6.4	-7.7	-7.2	-6.9	-7
Sulfinpyrazone	-7	-6.6	-6.3	-7.6	-7.7	-7.6	-7.6	-6.7
Terconazole	-6.5	-6.5	-6.2	-6.3	-7.7	-7.1	-6.5	-7.2
Pergolide	-7.1	-6.3	-7.6	-7.3	-7.7	-7.7	-7.6	-10
Diclofenamide	-7.7	-6.2	-6.5	-7	-7.7	-6.9	-6.5	-7.7
Quinethazone	-6.2	-6.2	-6.7	-7.1	-7.7	-7.8	-6.8	-6
Flumazenil	-7.3	-6	-7.6	-7.1	-7.7	-7	-6.9	-7.6
Perhexiline	-7.3	-6	-7.5	-7.9	-7.7	-7.1	-7	-6.5
Antrafenine	-8.8	-6.9	-6.5	-6.7	-7.6	-6.4	-9.4	-8.2
Iophendylate	-7.7	-6.9	-6.1	-7.9	-7.6	-7.3	-6.8	-9.9
Thalidomide	-7.9	-8.2	-6.7	-7.5	-7.5	-7.5	-7.6	-6.9
Ofloxacin	-7.4	-6.8	-6.9	-6	-7.5	-8	-7.6	-8.5
Ambenonium	-6.1	-6.5	-6.6	-7.2	-7.5	-7.9	-6.2	-7.4
Econazole	-6.8	-6.2	-6.8	-6.5	-7.5	-6	-10.1	-7.4
Diphenoxylate	-6.8	-7.8	-7.4	-6.1	-7.4	-6.9	-6.9	-8
Mephentermine	-7.2	-7.4	-6.3	-6.4	-7.4	-6.9	-6.8	-6
Ouabain	-7	-7.4	-7.4	-7.8	-7.4	-6.9	-6.7	-8.1
Bretylium	-6.7	-7.2	-6.4	-7	-7.4	-6.8	-6.4	-8.1
Ketoprofen	-7.6	-6.9	-7.8	-7.8	-7.4	-7.3	-7.4	-9
Emedastine	-7.5	-6.6	-7.7	-8.1	-7.4	-7.8	-7.5	-6.7
Levofloxacin	-7.9	-6	-7.8	-7.5	-7.4	-7.8	-7.8	-7.5
Aripiprazole	-7.6	-7.6	-7.1	-6	-7.3	-7	-7.7	-9.4
Salbutamol	-7.1	-7.1	-6.4	-6	-7.3	-8.8	-8.5	-6.8
Brinzolamide	-6.2	-6.9	-7.8	-6.3	-7.3	-7.4	-6.1	-6.9
Oxymorphone	-7.4	-6.8	-6.9	-6.2	-7.3	-7.4	-7.5	-7.4
Thiamylal	-7.3	-6.4	-6.1	-6.1	-7.3	-7.4	-13.7	-7.9
Ethinamate	-6.7	-6.3	-6.6	-6.3	-7.3	-10.1	-6.3	-6.2
Ketamine	-6	-6.3	-7.7	-10.4	-7.3	-7.8	-6.3	-8
Anisindione	-7.5	-7.2	-6.2	-7.7	-7.2	-7.4	-7.9	-7.9
Sevoflurane	-7.3	-7.2	-6.3	-7	-7.2	-7.3	-6.8	-6.9
Neostigmine	-7.5	-7.1	-7	-6.5	-7.2	-6.4	-7.1	-7.6
Cefpodoxime	-6.6	-6.6	-7.5	-6.6	-7.2	-7.4	-7.7	-8.4
Nadolol	-6	-6.8	-6.5	-7.9	-7.1	-6.7	-9.5	-9.6
Promethazine	-6.9	-6.5	-6.6	-7.8	-7.1	-6.2	-7.6	-6.4
Lomustine	-7.8	-7.3	-7.4	-6.1	-7	-7.4	-8.4	-8.2
Topotecan	-6.7	-6.9	-6.4	-7.5	-7	-7.6	-6.8	-7
Pioglitazone	-6.4	-7.5	-7.4	-6	-6.9	-7.2	-7.5	-7.9
Quetiapine	-6.9	-7.4	-7.4	-6.7	-6.9	-6.7	-7.6	-6.6
Chlormezanone	-6.5	-6.9	-6.8	-7.7	-6.9	-6.9	-7	-8
Medrysone	-7.5	-6.8	-7.6	-7.7	-6.9	-7.6	-7.4	-8
Probenecid	-6.8	-6.8	-6.7	-6.2	-6.9	-7.9	-6.2	-7.1
Terazosin	-6.4	-6.8	-6.5	-7.2	-6.9	-6.9	-12	-7.5
Vigabatrin	-6.2	-6.6	-7.4	-7.5	-6.9	-6	-7.8	-6.9
Nefazodone	-7.2	-7.8	-7.6	-6.3	-6.8	-7.3	-7.1	-7.6
Gemfibrozil	-7.8	-7.5	-6.1	-7.7	-6.8	-6.4	-7	-7.2
Isosorbide mononitrate	-6.1	-7.3	-7	-7.9	-6.8	-6.3	-7.2	-7.5
Oxybutynin	-7.8	-6.9	-7.2	-7.7	-6.8	-7.2	-6.9	-6.4
Tubocurarine	-8.9	-6.7	-7.6	-6.7	-6.8	-7.7	-6.4	-7.9
Pilocarpine	-6.5	-6.5	-6.4	-7.6	-6.8	-6.7	-7.8	-6.5
Procarbazine	-6.1	-6.2	-6.9	-6	-6.8	-6.7	-6.7	-7.6
Clonazepam	-7.3	-6.1	-7.5	-7.1	-6.8	-6.5	-6.9	-7
Levobunolol	-6.3	-7.7	-7.2	-6.2	-6.7	-8	-6.5	-7.9
Isoprenaline	-7.2	-7.3	-6.4	-7.8	-6.7	-7.7	-6.9	-7
Mercaptopurine	-6.3	-6.8	-7.8	-7	-6.7	-6.9	-6.4	-7.2
Rabeprazole	-7.3	-6.2	-7.2	-6	-6.7	-7.7	-7.1	-7
Cefmetazole	-6.3	-6.1	-6.1	-6.3	-6.7	-7	-7.6	-9.2
Zopiclone	-7	-7.6	-7.2	-7.5	-6.6	-8.6	-7.5	-7.5
Fenoterol	-6.9	-7.5	-6.6	-7.3	-6.6	-6.8	-7.3	-6.7
Cyclizine	-6.7	-6.6	-7.6	-7.6	-6.6	-7.1	-7.9	-8
Chloroxine	-6.7	-6.8	-6.1	-6	-6.5	-7.7	-9.2	-7.7
Primaquine	-7	-6.4	-6.9	-7.3	-6.5	-7.6	-7.4	-7.9
Pirbuterol	-7.4	-6.1	-6.9	-7.9	-6.5	-7.7	-7.4	-7.9
Diazoxide	-6.5	-7.6	-7.3	-7.7	-6.4	-7.2	-7.1	-9.8
Praziquantel	-6.7	-7	-6.6	-6.9	-6.4	-6.3	-7.8	-7.1
Adenosine phosphate	-6.9	-7.5	-7.4	-8.1	-6.3	-7.1	-6.9	-6
Sitagliptin	-7.8	-7.3	-7.9	-6.5	-6.3	-7.2	-6.2	-6.4
Trimetrexate	-7.9	-8.4	-6.4	-7.1	-6.2	-6.8	-8.5	-8.1
Gatifloxacin	-7.9	-7	-6.3	-7.2	-6.2	-6.1	-8.5	-6.9
Testosterone propionate	-7.5	-7	-6	-7.6	-6.2	-6.2	-7.1	-6.4
Cefamandole	-7.7	-6.9	-7.8	-7.7	-6.2	-9	-6.4	-7.5
Glucosamine	-6.7	-7.4	-6.5	-6.5	-6.1	-6.2	-7.8	-6.3
Leflunomide	-6	-7.4	-6.2	-7.3	-6.1	-6.2	-6.3	-7.5
Fosphenytoin	-7.1	-7	-6.4	-7.7	-6.1	-8	-8.6	-6.2
Gliquidone	-8.4	-7	-7.7	-7.8	-6.1	-6.9	-6.9	-8.5
Chloroprocaine	-7.5	-6.6	-6.1	-6.9	-6.1	-7.7	-7.2	-7.7
Levonorgestrel	-7	-6.4	-7.5	-6.1	-6.1	-6.6	-6.3	-8
Sparfloxacin	-7.5	-6.3	-7.2	-7.1	-6.1	-7.3	-6.5	-7.4
Penbutolol	-7.7	-7.5	-7.6	-7.2	-6	-7.6	-8.3	-6.5
Idarubicin	-7.8	-7.4	-7.6	-6.2	-6	-7.3	-7.3	-9.6
Orphenadrine	-7.9	-7.4	-6.1	-6.3	-6	-8.3	-7.3	-6.4
Guanethidine	-7.9	-6.5	-7.2	-6.6	-6	-8.3	-7.5	-6.1
Tioconazole	-7.2	-6	-7.5	-6.8	-6	-8.5	-6.6	-7.3
